# Supplementary material for: Structure-based design of prefusion-stabilized human metapneumovirus fusion proteins
Source: Nat Commun. 2022 Mar 14;13:1299. doi: 10.1038/s41467-022-28931-3 (PMC8921277; doi:10.1038/s41467-022-28931-3)
Supplement: Supplementary file 3 — Source Data [file 41467_2022_28931_MOESM3_ESM.xlsx]

## Sheet: 2a
		Construct:			BaseCon	A86P	A107P	A113P	T114P	L130P	E146P	V148P	A344P	D461P	L105I	L105F	L105W	V118F	V118M	V134I	S149V, I137L	S149I	L158W	T160V	L165F	V169I	V191I	S194Q	I217V	V231I	G366S	S376T	Q426W	V104C, N457C	L110C, N322C	A116C, A338C	T127C, N153C	A140C, A147C	S291C, S443C	T365C, V463C	L66N	L66D,K188R	L73E	Q195K	L219K	H368R,D461E	E453Q
		Relative Expression %			100	40	287	190	77	120	250	82	200	178	65	87	132	28	28	87	152	228	137	32	37	51	84	108	119	266	173	151	47	77	245	40	275	310	60	172	70	96	152	91	144	229	193
					Figure 2A data was calulcated using "area under curve" for the fraction of the protein in the SEC chromatogram(Data in 2B) assocated with the trimeric hMPV F peak. It was then compared to the yield of the base construct which had been expressed from the same batch of split cells.

## Sheet: 2b
Prolines																				Polar																						Cavity Filling
BaseCon		A344P		A107P		A113P		T114P		V148P		D461P								BaseCon		L66N		L73E		Q195K		E453Q		L66D,K188R		H368R, D461E		L219K								BaseCon		L105I		L105W		V231I
ml	mAU	ml	mAU	ml	mAU	ml	mAU	ml	mAU	ml	mAU	ml	mAU							ml	mAU	ml	mAU	ml	mAU	ml	mAU	ml	mAU	ml	mAU	ml	mAU	ml	mAU							ml	mAU	ml	mAU	ml	mAU	ml	mAU
-0.720369	-0.025567	-0.720563	-1.03707	-0.720423	-0.371974	-0.720553	0.02161	-0.720199	-0.117388	-0.720387	-0.159435	-0.72052	-0.304926							-0.720722	0.341386	-0.720187	0.391472	-0.720447	-0.03846	-0.720589	-0.213556	-0.720398	-0.102036	-0.720439	0.035647	-0.720528	-0.010956	-0.720722	0.133533							-0.720557	0.037309	-0.720551	0.114612	-0.720189	0.242289	-0.720568	-0.667971
-0.719537	-0.020722	-0.719731	-1.03485	-0.719591	-0.3754	-0.719721	0.016362	-0.719368	-0.115392	-0.719556	-0.163405	-0.719688	-0.300693							-0.71989	0.329689	-0.719355	0.386754	-0.719615	-0.033815	-0.719758	-0.221335	-0.719566	-0.106425	-0.719608	0.03858	-0.719696	-0.012108	-0.719891	0.149147							-0.719725	0.033317	-0.71972	0.106688	-0.719357	0.236342	-0.719737	-0.66727
-0.718705	-0.018136	-0.718899	-1.03346	-0.71876	-0.374275	-0.71889	0.018917	-0.718536	-0.116569	-0.718724	-0.163208	-0.718856	-0.300918							-0.719058	0.326784	-0.718523	0.38656	-0.718784	-0.030433	-0.718926	-0.22193	-0.718734	-0.106024	-0.718776	0.038312	-0.718864	-0.011803	-0.719059	0.152464							-0.718893	0.034007	-0.718889	0.106139	-0.718526	0.236696	-0.718905	-0.667567
-0.717873	-0.016373	-0.718067	-1.03299	-0.717928	-0.374269	-0.718058	0.019053	-0.717704	-0.1177	-0.717893	-0.162509	-0.718025	-0.300008							-0.718226	0.324901	-0.717691	0.385805	-0.717952	-0.029227	-0.718094	-0.223088	-0.717902	-0.106062	-0.717944	0.038572	-0.718032	-0.012435	-0.718227	0.153992							-0.718061	0.033704	-0.718057	0.106483	-0.717694	0.236331	-0.718074	-0.668067
-0.717041	-0.014981	-0.717235	-1.03276	-0.717096	-0.374955	-0.717226	0.019279	-0.716872	-0.116987	-0.717061	-0.161281	-0.717193	-0.300539							-0.717394	0.321624	-0.716859	0.385394	-0.717121	-0.027583	-0.717263	-0.224336	-0.71707	-0.105094	-0.717112	0.040646	-0.7172	-0.012266	-0.717396	0.15596							-0.717229	0.033498	-0.717226	0.105925	-0.716863	0.237629	-0.717242	-0.669464
-0.716209	-0.014141	-0.716403	-1.03307	-0.716264	-0.373983	-0.716395	0.018883	-0.716041	-0.116994	-0.716229	-0.159252	-0.716361	-0.299862							-0.716562	0.320604	-0.716027	0.384558	-0.716289	-0.025722	-0.716431	-0.224247	-0.716238	-0.104971	-0.716281	0.041357	-0.716369	-0.01186	-0.716564	0.157348							-0.716397	0.033311	-0.716395	0.105066	-0.716031	0.237992	-0.71641	-0.669775
-0.715377	-0.014333	-0.715571	-1.03184	-0.715432	-0.373815	-0.715563	0.019294	-0.715209	-0.117274	-0.715398	-0.157925	-0.71553	-0.298897							-0.71573	0.31907	-0.715195	0.384319	-0.715458	-0.024197	-0.7156	-0.224049	-0.715406	-0.10522	-0.715449	0.0422	-0.715537	-0.011734	-0.715733	0.158134							-0.715565	0.033946	-0.715563	0.104402	-0.7152	0.23859	-0.715579	-0.669823
-0.714545	-0.013306	-0.714739	-1.03104	-0.7146	-0.373969	-0.714732	0.019454	-0.714377	-0.116972	-0.714566	-0.157577	-0.714698	-0.297521							-0.714898	0.317834	-0.714363	0.384745	-0.714626	-0.022733	-0.714768	-0.223678	-0.714574	-0.104833	-0.714617	0.042823	-0.714705	-0.012269	-0.714901	0.159095							-0.714734	0.033824	-0.714732	0.104694	-0.714368	0.23851	-0.714747	-0.670574
-0.713713	-0.012407	-0.713907	-1.0308	-0.713768	-0.373858	-0.7139	0.019437	-0.713546	-0.117019	-0.713735	-0.157523	-0.713866	-0.295901							-0.714066	0.316835	-0.713531	0.384159	-0.713794	-0.021018	-0.713937	-0.224671	-0.713742	-0.104296	-0.713785	0.042928	-0.713873	-0.01255	-0.71407	0.160585							-0.713902	0.033937	-0.713901	0.104705	-0.713537	0.239283	-0.713916	-0.670457
-0.712881	-0.012077	-0.713075	-1.03109	-0.712936	-0.373396	-0.713068	0.01989	-0.712714	-0.117077	-0.712903	-0.158745	-0.713035	-0.294886							-0.713234	0.315582	-0.712699	0.38355	-0.712963	-0.018385	-0.713105	-0.225326	-0.71291	-0.104315	-0.712953	0.043577	-0.713041	-0.012575	-0.713238	0.162667							-0.71307	0.033995	-0.71307	0.104159	-0.712705	0.239845	-0.713084	-0.669586
-0.712049	-0.011772	-0.712243	-1.03148	-0.712104	-0.373142	-0.712237	0.020151	-0.711882	-0.116066	-0.712072	-0.159008	-0.712203	-0.293637							-0.712402	0.314	-0.711867	0.382763	-0.712131	-0.016467	-0.712273	-0.225171	-0.712078	-0.104995	-0.712122	0.044335	-0.712209	-0.011988	-0.712407	0.164324							-0.712238	0.033486	-0.712238	0.104038	-0.711873	0.23919	-0.712252	-0.669177
-0.711217	-0.011476	-0.711412	-1.03223	-0.711272	-0.372498	-0.711405	0.020476	-0.71105	-0.115364	-0.71124	-0.159068	-0.711371	-0.292437							-0.71157	0.312638	-0.711035	0.382184	-0.7113	-0.013357	-0.711442	-0.224711	-0.711246	-0.105353	-0.71129	0.044821	-0.711377	-0.011654	-0.711575	0.165451							-0.711406	0.032558	-0.711407	0.103617	-0.711042	0.238139	-0.711421	-0.6686
-0.710385	-0.010973	-0.71058	-1.03364	-0.71044	-0.370819	-0.710573	0.020204	-0.710219	-0.115422	-0.710409	-0.15895	-0.71054	-0.292012							-0.710738	0.311416	-0.710203	0.381593	-0.710468	-0.009476	-0.71061	-0.224053	-0.710414	-0.10482	-0.710458	0.046416	-0.710546	-0.012355	-0.710743	0.167265							-0.710574	0.031615	-0.710576	0.103001	-0.71021	0.237554	-0.710589	-0.66848
-0.709553	-0.010011	-0.709748	-1.03394	-0.709608	-0.369812	-0.709742	0.019813	-0.709387	-0.115141	-0.709577	-0.158072	-0.709708	-0.291393							-0.709906	0.310238	-0.709371	0.380691	-0.709637	-0.005702	-0.709779	-0.224525	-0.709582	-0.104617	-0.709626	0.049036	-0.709714	-0.013526	-0.709912	0.167842							-0.709742	0.031817	-0.709744	0.102416	-0.709379	0.237075	-0.709758	-0.668128
-0.708721	-0.009502	-0.708916	-1.03362	-0.708776	-0.369521	-0.70891	0.019926	-0.708555	-0.115098	-0.708745	-0.157796	-0.708876	-0.290851							-0.709074	0.308776	-0.708539	0.380016	-0.708805	-0.002221	-0.708947	-0.225377	-0.70875	-0.103821	-0.708795	0.050275	-0.708882	-0.014194	-0.70908	0.168053							-0.70891	0.031871	-0.708913	0.101874	-0.708547	0.23684	-0.708926	-0.668322
-0.707889	-0.009086	-0.708084	-1.03411	-0.707944	-0.368088	-0.708079	0.020758	-0.707724	-0.115529	-0.707914	-0.158154	-0.708045	-0.289542							-0.708242	0.307292	-0.707707	0.379358	-0.707973	0.001114	-0.708116	-0.22515	-0.707918	-0.102461	-0.707963	0.050161	-0.70805	-0.014748	-0.708249	0.16879							-0.708078	0.031167	-0.708082	0.101198	-0.707716	0.237017	-0.708094	-0.668263
-0.707057	-0.008307	-0.707252	-1.03488	-0.707112	-0.367127	-0.707247	0.020698	-0.706892	-0.115719	-0.707082	-0.158718	-0.707213	-0.289511							-0.70741	0.306217	-0.706875	0.378484	-0.707142	0.004298	-0.707284	-0.224967	-0.707087	-0.101711	-0.707131	0.051343	-0.707218	-0.015159	-0.707417	0.169436							-0.707246	0.031256	-0.707251	0.101033	-0.706884	0.237221	-0.707263	-0.667787
-0.706225	-0.008471	-0.70642	-1.03466	-0.70628	-0.366441	-0.706415	0.020842	-0.70606	-0.115805	-0.706251	-0.157879	-0.706381	-0.288766							-0.706578	0.305249	-0.706043	0.378131	-0.70631	0.007152	-0.706452	-0.224334	-0.706255	-0.100808	-0.706299	0.052271	-0.706386	-0.016149	-0.706586	0.171104							-0.706414	0.030788	-0.706419	0.100476	-0.706053	0.237577	-0.706431	-0.667477
-0.705393	-0.008824	-0.705588	-1.03472	-0.705448	-0.365813	-0.705584	0.022135	-0.705228	-0.115859	-0.705419	-0.157489	-0.70555	-0.288235							-0.705746	0.304291	-0.705211	0.378232	-0.705479	0.009675	-0.705621	-0.224126	-0.705423	-0.100142	-0.705467	0.053019	-0.705554	-0.016193	-0.705754	0.172762							-0.705582	0.030565	-0.705588	0.100333	-0.705221	0.238384	-0.7056	-0.667903
-0.704561	-0.00894	-0.704756	-1.03439	-0.704616	-0.365005	-0.704752	0.022668	-0.704397	-0.115611	-0.704588	-0.157194	-0.704718	-0.287834							-0.704913	0.30263	-0.704379	0.377982	-0.704647	0.012801	-0.704789	-0.223837	-0.704591	-0.099478	-0.704636	0.053996	-0.704723	-0.015363	-0.704923	0.173738							-0.70475	0.030225	-0.704757	0.100193	-0.70439	0.239103	-0.704768	-0.667331
-0.703728	-0.008949	-0.703924	-1.03314	-0.703784	-0.363888	-0.70392	0.023051	-0.703565	-0.115224	-0.703756	-0.156802	-0.703886	-0.286633							-0.704081	0.301047	-0.703547	0.377361	-0.703815	0.016415	-0.703958	-0.222897	-0.703759	-0.098092	-0.703804	0.055358	-0.703891	-0.015256	-0.704091	0.174583							-0.703918	0.029372	-0.703926	0.099264	-0.703558	0.238831	-0.703937	-0.666853
-0.702896	-0.008652	-0.703092	-1.03283	-0.702952	-0.362826	-0.703089	0.023577	-0.702733	-0.114974	-0.702925	-0.156237	-0.703055	-0.286448							-0.703249	0.300123	-0.702715	0.377217	-0.702984	0.020485	-0.703126	-0.222107	-0.702927	-0.096967	-0.702972	0.056525	-0.703059	-0.015331	-0.703259	0.175394							-0.703086	0.029346	-0.703094	0.099336	-0.702727	0.238293	-0.703105	-0.666942
-0.702065	-0.007912	-0.70226	-1.03252	-0.70212	-0.362479	-0.702257	0.023597	-0.701902	-0.115011	-0.702093	-0.155855	-0.702223	-0.287153							-0.702417	0.299254	-0.701883	0.377179	-0.702152	0.0254	-0.702295	-0.221809	-0.702095	-0.097102	-0.70214	0.056606	-0.702227	-0.015612	-0.702428	0.177791							-0.702254	0.029814	-0.702263	0.099438	-0.701895	0.238797	-0.702273	-0.666668
-0.701232	-0.007047	-0.701428	-1.03239	-0.701288	-0.362413	-0.701426	0.023908	-0.70107	-0.115206	-0.701262	-0.154587	-0.701391	-0.287749							-0.701585	0.298265	-0.701051	0.377469	-0.701321	0.031357	-0.701463	-0.221382	-0.701263	-0.097216	-0.701309	0.057517	-0.701395	-0.015907	-0.701596	0.179148							-0.701423	0.030839	-0.701432	0.098521	-0.701064	0.239721	-0.701442	-0.667336
-0.7004	-0.00624	-0.700596	-1.03226	-0.700456	-0.361891	-0.700594	0.023947	-0.700238	-0.114929	-0.70043	-0.154505	-0.70056	-0.287088							-0.700753	0.2975	-0.700219	0.378544	-0.700489	0.037321	-0.700631	-0.222138	-0.700431	-0.096547	-0.700477	0.058423	-0.700563	-0.0166	-0.700765	0.180051							-0.700591	0.03011	-0.7006	0.098122	-0.700232	0.240427	-0.70061	-0.667587
-0.699568	-0.005979	-0.699764	-1.032	-0.699624	-0.361268	-0.699762	0.024716	-0.699406	-0.114515	-0.699598	-0.155414	-0.699728	-0.286401							-0.699921	0.296595	-0.699387	0.37874	-0.699658	0.0443	-0.6998	-0.222711	-0.699599	-0.095847	-0.699645	0.059319	-0.699731	-0.017513	-0.699933	0.182183							-0.699759	0.029861	-0.699769	0.097568	-0.699401	0.240516	-0.699779	-0.667218
-0.698736	-0.005916	-0.698932	-1.03144	-0.698792	-0.360366	-0.698931	0.025071	-0.698575	-0.11379	-0.698767	-0.15567	-0.698896	-0.285781							-0.699089	0.295422	-0.698555	0.378838	-0.698826	0.052147	-0.698968	-0.221636	-0.698767	-0.095802	-0.698813	0.060677	-0.6989	-0.018065	-0.699102	0.183901							-0.698927	0.02966	-0.698938	0.097015	-0.698569	0.240747	-0.698947	-0.66624
-0.697904	-0.004817	-0.6981	-1.03183	-0.69796	-0.359275	-0.698099	0.025991	-0.697743	-0.113061	-0.697935	-0.155928	-0.698065	-0.28538							-0.698257	0.294094	-0.697723	0.378358	-0.697994	0.059504	-0.698137	-0.221022	-0.697935	-0.0958	-0.697982	0.061518	-0.698068	-0.017496	-0.69827	0.185435							-0.698095	0.030219	-0.698107	0.096093	-0.697738	0.240897	-0.698115	-0.666229
-0.697072	-0.00403	-0.697268	-1.03198	-0.697128	-0.358166	-0.697268	0.026625	-0.696911	-0.112754	-0.697104	-0.15492	-0.697233	-0.28462							-0.697425	0.292927	-0.696891	0.377578	-0.697163	0.065832	-0.697305	-0.220777	-0.697103	-0.095316	-0.69715	0.061358	-0.697236	-0.01752	-0.697439	0.187296							-0.697263	0.029981	-0.697275	0.095586	-0.696906	0.240779	-0.697284	-0.665629
-0.69624	-0.003648	-0.696436	-1.03185	-0.696296	-0.357938	-0.696436	0.027041	-0.69608	-0.112144	-0.696272	-0.154232	-0.696401	-0.283965							-0.696593	0.291722	-0.696059	0.37821	-0.696331	0.072476	-0.696474	-0.220349	-0.696271	-0.094955	-0.696318	0.060862	-0.696404	-0.016118	-0.696607	0.190486							-0.696431	0.029157	-0.696444	0.095553	-0.696075	0.240703	-0.696452	-0.664741
-0.695408	-0.003363	-0.695605	-1.03247	-0.695464	-0.356926	-0.695604	0.027857	-0.695248	-0.111237	-0.695441	-0.153692	-0.69557	-0.283993							-0.695761	0.289736	-0.695227	0.378907	-0.6955	0.078765	-0.695642	-0.220029	-0.695439	-0.094932	-0.695486	0.060817	-0.695572	-0.014547	-0.695775	0.193047							-0.695599	0.029002	-0.695613	0.095994	-0.695243	0.240013	-0.695621	-0.665036
-0.694576	-0.003985	-0.694773	-1.03246	-0.694632	-0.356663	-0.694773	0.028735	-0.694416	-0.111181	-0.694609	-0.152844	-0.694738	-0.284269							-0.694929	0.288506	-0.694395	0.378581	-0.694668	0.084567	-0.69481	-0.219632	-0.694607	-0.094818	-0.694654	0.060919	-0.69474	-0.014169	-0.694944	0.19557							-0.694767	0.028684	-0.694781	0.095842	-0.694412	0.239341	-0.694789	-0.664102
-0.693744	-0.004202	-0.693941	-1.03246	-0.693801	-0.356775	-0.693941	0.029919	-0.693584	-0.111341	-0.693778	-0.152819	-0.693906	-0.283006							-0.694097	0.287371	-0.693563	0.37818	-0.693837	0.089451	-0.693979	-0.220061	-0.693775	-0.094324	-0.693823	0.06087	-0.693908	-0.01445	-0.694112	0.196667							-0.693935	0.02872	-0.69395	0.095555	-0.69358	0.23889	-0.693957	-0.66392
-0.692912	-0.003785	-0.693109	-1.03163	-0.692969	-0.355626	-0.693109	0.030388	-0.692753	-0.111224	-0.692946	-0.153478	-0.693074	-0.282029							-0.693265	0.285799	-0.69273	0.378354	-0.693005	0.094774	-0.693147	-0.220679	-0.692943	-0.093963	-0.692991	0.061691	-0.693077	-0.014104	-0.693281	0.198458							-0.693103	0.029107	-0.693119	0.095153	-0.692748	0.238425	-0.693126	-0.663716
-0.69208	-0.003618	-0.692277	-1.03037	-0.692137	-0.353835	-0.692278	0.031012	-0.691921	-0.111018	-0.692115	-0.153692	-0.692243	-0.281049							-0.692433	0.285612	-0.691898	0.378926	-0.692173	0.09875	-0.692316	-0.221679	-0.692111	-0.093836	-0.692159	0.062758	-0.692245	-0.013915	-0.692449	0.200377							-0.692271	0.02906	-0.692288	0.09474	-0.691917	0.237916	-0.692294	-0.66301
-0.691248	-0.00349	-0.691445	-1.02888	-0.691305	-0.352383	-0.691446	0.031557	-0.691089	-0.11076	-0.691283	-0.154409	-0.691411	-0.280191							-0.691601	0.285254	-0.691066	0.378996	-0.691342	0.101977	-0.691484	-0.221917	-0.691279	-0.09382	-0.691327	0.063331	-0.691413	-0.01261	-0.691618	0.20164							-0.691439	0.029326	-0.691456	0.094324	-0.691085	0.237351	-0.691463	-0.662553
-0.690416	-0.002666	-0.690613	-1.02819	-0.690473	-0.351537	-0.690615	0.031144	-0.690258	-0.110323	-0.690451	-0.155204	-0.690579	-0.27888							-0.690769	0.28493	-0.690234	0.378457	-0.69051	0.105672	-0.690652	-0.221192	-0.690447	-0.09353	-0.690496	0.06453	-0.690581	-0.01258	-0.690786	0.203102							-0.690607	0.030208	-0.690625	0.094867	-0.690254	0.236805	-0.690631	-0.662513
-0.689584	-0.002823	-0.689781	-1.02669	-0.689641	-0.350586	-0.689783	0.030524	-0.689426	-0.109463	-0.68962	-0.155572	-0.689748	-0.277875							-0.689937	0.285258	-0.689402	0.378438	-0.689679	0.10931	-0.689821	-0.220961	-0.689615	-0.093065	-0.689664	0.065895	-0.689749	-0.012717	-0.689955	0.204322							-0.689775	0.030039	-0.689794	0.0961	-0.689422	0.236744	-0.6898	-0.66199
-0.688752	-0.002322	-0.688949	-1.02605	-0.688809	-0.348704	-0.688951	0.030179	-0.688594	-0.108423	-0.688788	-0.156046	-0.688916	-0.276875							-0.689105	0.285123	-0.68857	0.377633	-0.688847	0.112456	-0.688989	-0.219902	-0.688783	-0.093089	-0.688832	0.067022	-0.688917	-0.012587	-0.689123	0.20576							-0.688943	0.029869	-0.688963	0.097366	-0.688591	0.236988	-0.688968	-0.661225
-0.68792	-0.001327	-0.688117	-1.02654	-0.687977	-0.34736	-0.68812	0.029586	-0.687762	-0.107467	-0.687957	-0.156753	-0.688084	-0.276087							-0.688273	0.285105	-0.687738	0.378073	-0.688015	0.115353	-0.688158	-0.219151	-0.687951	-0.093752	-0.688	0.067294	-0.688085	-0.012221	-0.688291	0.206163							-0.688111	0.029142	-0.688131	0.098313	-0.687759	0.236702	-0.688136	-0.660824
-0.687088	-0.001413	-0.687285	-1.02642	-0.687145	-0.346092	-0.687288	0.029848	-0.686931	-0.107533	-0.687125	-0.157113	-0.687253	-0.27491							-0.687441	0.284968	-0.686906	0.378848	-0.687184	0.118131	-0.687326	-0.218873	-0.687119	-0.093272	-0.687169	0.067984	-0.687254	-0.012086	-0.68746	0.207263							-0.68728	0.028765	-0.6873	0.098657	-0.686928	0.236216	-0.687305	-0.660752
-0.686256	-0.001291	-0.686453	-1.02611	-0.686313	-0.34563	-0.686456	0.030157	-0.686099	-0.108201	-0.686294	-0.156861	-0.686421	-0.273912							-0.686609	0.28562	-0.686074	0.378479	-0.686352	0.121041	-0.686495	-0.218669	-0.686287	-0.092739	-0.686337	0.068284	-0.686422	-0.011584	-0.686628	0.207094							-0.686448	0.028233	-0.686469	0.098081	-0.686096	0.236483	-0.686473	-0.659769
-0.685424	-0.001088	-0.685621	-1.02599	-0.685481	-0.344541	-0.685625	0.03035	-0.685267	-0.108602	-0.685462	-0.156535	-0.685589	-0.27362							-0.685777	0.285324	-0.685242	0.377303	-0.685521	0.123223	-0.685663	-0.218373	-0.685456	-0.092941	-0.685505	0.069046	-0.68559	-0.010189	-0.685797	0.207896							-0.685616	0.027787	-0.685637	0.09866	-0.685265	0.235837	-0.685642	-0.659094
-0.684592	-0.001088	-0.684789	-1.02656	-0.684649	-0.342961	-0.684793	0.030373	-0.684436	-0.108644	-0.684631	-0.1566	-0.684758	-0.272927							-0.684945	0.285327	-0.68441	0.376874	-0.684689	0.12589	-0.684832	-0.218907	-0.684624	-0.092896	-0.684673	0.070492	-0.684758	-0.008517	-0.684965	0.209024							-0.684784	0.027399	-0.684806	0.098885	-0.684433	0.235383	-0.68481	-0.65878
-0.68376	-0.000769	-0.683957	-1.02689	-0.683817	-0.341416	-0.683962	0.03072	-0.683604	-0.108032	-0.683799	-0.156366	-0.683926	-0.272302							-0.684113	0.28554	-0.683578	0.375702	-0.683858	0.12895	-0.684	-0.219581	-0.683792	-0.09278	-0.683841	0.071128	-0.683926	-0.007523	-0.684134	0.208947							-0.683952	0.026917	-0.683975	0.098596	-0.683602	0.234721	-0.683978	-0.658276
-0.682928	0.000111	-0.683125	-1.02672	-0.682985	-0.340088	-0.68313	0.03095	-0.682772	-0.107168	-0.682968	-0.156014	-0.683094	-0.271812							-0.683281	0.285896	-0.682746	0.375101	-0.683026	0.1313	-0.683168	-0.219099	-0.68296	-0.093396	-0.68301	0.072172	-0.683094	-0.006086	-0.683302	0.20893							-0.68312	0.026006	-0.683144	0.098314	-0.68277	0.234161	-0.683147	-0.657341
-0.682096	0.000281	-0.682293	-1.02746	-0.682153	-0.339241	-0.682298	0.031351	-0.68194	-0.106309	-0.682136	-0.155741	-0.682263	-0.272155							-0.682449	0.285608	-0.681914	0.3748	-0.682194	0.13316	-0.682337	-0.217851	-0.682128	-0.093875	-0.682178	0.07257	-0.682262	-0.005148	-0.682471	0.209085							-0.682288	0.025757	-0.682312	0.097187	-0.681939	0.233784	-0.682315	-0.656337
-0.681264	0.000703	-0.681461	-1.0279	-0.681321	-0.338937	-0.681467	0.031971	-0.681109	-0.105854	-0.681304	-0.155726	-0.681431	-0.273469							-0.681617	0.284306	-0.681082	0.374531	-0.681363	0.135202	-0.681505	-0.215748	-0.681296	-0.094614	-0.681346	0.072834	-0.681431	-0.005296	-0.681639	0.210118							-0.681456	0.025724	-0.681481	0.097011	-0.681107	0.234387	-0.681484	-0.656235
-0.680432	0.000328	-0.680629	-1.02758	-0.680489	-0.338379	-0.680635	0.032029	-0.680277	-0.106104	-0.680473	-0.155982	-0.680599	-0.273352							-0.680785	0.284135	-0.68025	0.373826	-0.680531	0.136056	-0.680674	-0.214059	-0.680464	-0.095601	-0.680514	0.0733	-0.680599	-0.004423	-0.680807	0.209812							-0.680624	0.025539	-0.68065	0.096417	-0.680276	0.233996	-0.680652	-0.656031
-0.6796	0.000392	-0.679797	-1.02749	-0.679657	-0.338503	-0.679803	0.031314	-0.679445	-0.10583	-0.679641	-0.156071	-0.679768	-0.273647							-0.679953	0.284212	-0.679418	0.372757	-0.6797	0.136952	-0.679842	-0.212661	-0.679632	-0.096109	-0.679683	0.073686	-0.679767	-0.004848	-0.679976	0.209488							-0.679792	0.024828	-0.679819	0.095593	-0.679444	0.233296	-0.67982	-0.6559
-0.678768	-0.000158	-0.678966	-1.02786	-0.678825	-0.33787	-0.678972	0.030747	-0.678614	-0.104908	-0.67881	-0.156781	-0.678936	-0.273143							-0.67912	0.284104	-0.678586	0.372641	-0.678868	0.137926	-0.679011	-0.211675	-0.6788	-0.095751	-0.678851	0.074185	-0.678935	-0.004024	-0.679144	0.208873							-0.67896	0.024593	-0.678987	0.095723	-0.678613	0.232914	-0.678989	-0.655236
-0.677936	-0.001387	-0.678134	-1.02782	-0.677993	-0.337796	-0.67814	0.030429	-0.677782	-0.103958	-0.677978	-0.157179	-0.678104	-0.272096							-0.678288	0.284475	-0.677754	0.372623	-0.678037	0.138235	-0.678179	-0.211731	-0.677968	-0.095493	-0.678019	0.074814	-0.678103	-0.003892	-0.678313	0.209444							-0.678128	0.02413	-0.678156	0.095772	-0.677781	0.232783	-0.678157	-0.655487
-0.677104	-0.003076	-0.677302	-1.02828	-0.677161	-0.337328	-0.677309	0.031087	-0.67695	-0.103554	-0.677147	-0.158137	-0.677273	-0.272689							-0.677456	0.28466	-0.676922	0.372301	-0.677205	0.140056	-0.677347	-0.212131	-0.677136	-0.094717	-0.677187	0.075353	-0.677271	-0.003429	-0.677481	0.208827							-0.677296	0.023798	-0.677325	0.09469	-0.67695	0.232802	-0.677326	-0.655654
-0.676272	-0.004064	-0.67647	-1.02775	-0.676329	-0.337379	-0.676477	0.031316	-0.676118	-0.103845	-0.676315	-0.159176	-0.676441	-0.272197							-0.676624	0.284315	-0.67609	0.372054	-0.676373	0.141534	-0.676516	-0.212133	-0.676304	-0.094746	-0.676355	0.074328	-0.676439	-0.00294	-0.67665	0.208806							-0.676464	0.024401	-0.676493	0.09357	-0.676118	0.23229	-0.676494	-0.654238
-0.67544	-0.005121	-0.675638	-1.02813	-0.675497	-0.337666	-0.675645	0.031144	-0.675287	-0.104031	-0.675484	-0.159775	-0.675609	-0.271171							-0.675792	0.284762	-0.675258	0.371903	-0.675542	0.142514	-0.675684	-0.212456	-0.675472	-0.096247	-0.675524	0.073102	-0.675608	-0.002996	-0.675818	0.206808							-0.675632	0.024615	-0.675662	0.093097	-0.675286	0.231371	-0.675663	-0.653225
-0.674608	-0.005043	-0.674806	-1.02783	-0.674665	-0.338232	-0.674814	0.031318	-0.674455	-0.103556	-0.674652	-0.160215	-0.674778	-0.270833							-0.67496	0.284102	-0.674426	0.371924	-0.67471	0.142824	-0.674853	-0.212574	-0.67464	-0.097411	-0.674692	0.072957	-0.674776	-0.00369	-0.674987	0.206607							-0.6748	0.024641	-0.674831	0.092225	-0.674455	0.230624	-0.674831	-0.652648
-0.673776	-0.005098	-0.673974	-1.02806	-0.673833	-0.337627	-0.673982	0.030918	-0.673623	-0.103374	-0.67382	-0.161861	-0.673946	-0.27067							-0.674128	0.283936	-0.673594	0.371431	-0.673879	0.142583	-0.674021	-0.212243	-0.673808	-0.097431	-0.67386	0.073078	-0.673944	-0.004424	-0.674155	0.206564							-0.673968	0.024141	-0.674	0.091925	-0.673623	0.229849	-0.673999	-0.651942
-0.672944	-0.005489	-0.673142	-1.028	-0.673001	-0.337403	-0.67315	0.030921	-0.672792	-0.103467	-0.672989	-0.162738	-0.673114	-0.271496							-0.673296	0.283075	-0.672762	0.370968	-0.673047	0.142382	-0.67319	-0.211722	-0.672976	-0.098114	-0.673028	0.072614	-0.673112	-0.00488	-0.673324	0.20664							-0.673137	0.023945	-0.673168	0.091512	-0.672792	0.229559	-0.673168	-0.651062
-0.672112	-0.005657	-0.67231	-1.02813	-0.672169	-0.337139	-0.672319	0.031264	-0.67196	-0.10349	-0.672157	-0.162936	-0.672283	-0.271594							-0.672464	0.283436	-0.67193	0.371553	-0.672215	0.143014	-0.672358	-0.211322	-0.672144	-0.098386	-0.672197	0.072701	-0.67228	-0.00443	-0.672492	0.206456							-0.672305	0.02381	-0.672337	0.09084	-0.67196	0.228937	-0.672336	-0.651724
-0.67128	-0.005519	-0.671478	-1.02766	-0.671337	-0.337377	-0.671487	0.030683	-0.671128	-0.10327	-0.671326	-0.162185	-0.671451	-0.272042							-0.671632	0.282649	-0.671098	0.37193	-0.671384	0.1434	-0.671526	-0.210803	-0.671312	-0.097989	-0.671365	0.072043	-0.671448	-0.004092	-0.67166	0.205861							-0.671473	0.023509	-0.671506	0.090362	-0.671129	0.228471	-0.671505	-0.652448
-0.670448	-0.005341	-0.670646	-1.02667	-0.670505	-0.336761	-0.670656	0.029896	-0.670297	-0.103118	-0.670494	-0.161591	-0.670619	-0.272748							-0.6708	0.28264	-0.670266	0.371778	-0.670552	0.143687	-0.670695	-0.210742	-0.67048	-0.097899	-0.670533	0.072155	-0.670616	-0.004383	-0.670829	0.206495							-0.670641	0.023088	-0.670674	0.090184	-0.670297	0.228762	-0.670673	-0.6525
-0.669616	-0.004942	-0.669814	-1.02629	-0.669673	-0.336655	-0.669824	0.02861	-0.669465	-0.103056	-0.669663	-0.161412	-0.669788	-0.273187							-0.669968	0.282566	-0.669434	0.371413	-0.669721	0.143255	-0.669863	-0.210103	-0.669648	-0.098599	-0.669701	0.07255	-0.669784	-0.005013	-0.669997	0.206124							-0.669809	0.023426	-0.669843	0.090589	-0.669466	0.229205	-0.669841	-0.653183
-0.668784	-0.005138	-0.668982	-1.02499	-0.668841	-0.337524	-0.668992	0.028178	-0.668633	-0.102612	-0.668831	-0.16147	-0.668956	-0.272769							-0.669136	0.283018	-0.668602	0.371064	-0.668889	0.141513	-0.669032	-0.20985	-0.668816	-0.10011	-0.66887	0.071789	-0.668953	-0.004726	-0.669166	0.205029							-0.668977	0.02342	-0.669012	0.090825	-0.668634	0.22899	-0.66901	-0.653354
-0.667952	-0.004938	-0.66815	-1.02525	-0.66801	-0.338332	-0.668161	0.028613	-0.667801	-0.102563	-0.668	-0.162075	-0.668124	-0.272433							-0.668304	0.282349	-0.66777	0.370624	-0.668058	0.140457	-0.6682	-0.209537	-0.667984	-0.100934	-0.668038	0.070433	-0.668121	-0.003809	-0.668334	0.204919							-0.668145	0.023341	-0.668181	0.09048	-0.667803	0.228774	-0.668178	-0.653511
-0.66712	-0.005514	-0.667318	-1.02612	-0.667178	-0.338795	-0.667329	0.027853	-0.66697	-0.102894	-0.667168	-0.16228	-0.667293	-0.272726							-0.667472	0.282045	-0.666938	0.3709	-0.667226	0.139646	-0.667369	-0.208647	-0.667152	-0.101297	-0.667206	0.069229	-0.667289	-0.003648	-0.667503	0.205587							-0.667313	0.022987	-0.667349	0.091077	-0.666971	0.228149	-0.667347	-0.653396
-0.666288	-0.006142	-0.666486	-1.02615	-0.666346	-0.339101	-0.666497	0.027316	-0.666138	-0.102872	-0.666337	-0.162114	-0.666461	-0.273234							-0.66664	0.281775	-0.666106	0.371241	-0.666394	0.138453	-0.666537	-0.209258	-0.66632	-0.102802	-0.666374	0.068798	-0.666457	-0.003557	-0.666671	0.20521							-0.666481	0.022782	-0.666518	0.09118	-0.66614	0.22716	-0.666515	-0.653781
-0.665456	-0.006662	-0.665654	-1.02551	-0.665514	-0.339114	-0.665666	0.027455	-0.665306	-0.103481	-0.665505	-0.162033	-0.665629	-0.273071							-0.665808	0.281232	-0.665274	0.371515	-0.665563	0.137962	-0.665705	-0.209943	-0.665488	-0.104299	-0.665542	0.068049	-0.665625	-0.003494	-0.66584	0.205517							-0.665649	0.021861	-0.665687	0.090679	-0.665308	0.226064	-0.665683	-0.65416
-0.664624	-0.007019	-0.664822	-1.02609	-0.664682	-0.33929	-0.664834	0.027088	-0.664475	-0.104396	-0.664673	-0.16199	-0.664798	-0.273234							-0.664976	0.280716	-0.664442	0.371581	-0.664731	0.137949	-0.664874	-0.211187	-0.664656	-0.105806	-0.664711	0.066934	-0.664793	-0.00292	-0.665008	0.205332							-0.664817	0.021603	-0.664855	0.091298	-0.664477	0.224422	-0.664852	-0.653511
-0.663792	-0.006764	-0.66399	-1.02635	-0.66385	-0.339273	-0.664003	0.026177	-0.663643	-0.104434	-0.663842	-0.162524	-0.663966	-0.272121							-0.664144	0.280584	-0.66361	0.371019	-0.6639	0.138389	-0.664042	-0.210524	-0.663824	-0.106888	-0.663879	0.065704	-0.663962	-0.003248	-0.664176	0.204702							-0.663985	0.021286	-0.664024	0.091752	-0.663645	0.222844	-0.66402	-0.650991
-0.66296	-0.006868	-0.663158	-1.02682	-0.663018	-0.338827	-0.663171	0.025792	-0.662811	-0.104662	-0.66301	-0.162625	-0.663134	-0.271614							-0.663312	0.280686	-0.662778	0.370695	-0.663068	0.137714	-0.663211	-0.210574	-0.662993	-0.107798	-0.663047	0.064857	-0.66313	-0.003661	-0.663345	0.204918							-0.663153	0.020201	-0.663193	0.091636	-0.662814	0.221819	-0.663189	-0.650053
-0.662128	-0.007298	-0.662326	-1.02768	-0.662186	-0.338678	-0.662339	0.025216	-0.661979	-0.104426	-0.662179	-0.163324	-0.662302	-0.272409							-0.66248	0.280277	-0.661946	0.370582	-0.662237	0.136892	-0.662379	-0.210835	-0.662161	-0.109033	-0.662215	0.063896	-0.662298	-0.003826	-0.662513	0.205068							-0.662321	0.019812	-0.662362	0.093014	-0.661982	0.221427	-0.662357	-0.649355
-0.661296	-0.007796	-0.661495	-1.0289	-0.661354	-0.339303	-0.661508	0.024834	-0.661148	-0.104439	-0.661347	-0.163619	-0.661471	-0.272475							-0.661648	0.279003	-0.661114	0.370506	-0.661405	0.135491	-0.661547	-0.21183	-0.661329	-0.110158	-0.661384	0.063132	-0.661466	-0.004577	-0.661682	0.205368							-0.661489	0.019646	-0.66153	0.093755	-0.661151	0.221513	-0.661525	-0.649251
-0.660464	-0.008199	-0.660663	-1.03143	-0.660522	-0.338344	-0.660676	0.025242	-0.660316	-0.104659	-0.660516	-0.164127	-0.660639	-0.271691							-0.660816	0.278193	-0.660282	0.370145	-0.660573	0.133322	-0.660716	-0.211747	-0.660497	-0.110294	-0.660552	0.064319	-0.660634	-0.005347	-0.66085	0.204731							-0.660657	0.019125	-0.660699	0.092776	-0.660319	0.221419	-0.660694	-0.649251
-0.659632	-0.00856	-0.659831	-1.03174	-0.65969	-0.338011	-0.659845	0.024226	-0.659484	-0.104269	-0.659684	-0.164801	-0.659808	-0.27152							-0.659984	0.278153	-0.65945	0.369785	-0.659742	0.129974	-0.659884	-0.212018	-0.659665	-0.109726	-0.65972	0.063463	-0.659802	-0.006138	-0.660019	0.203175							-0.659826	0.017712	-0.659868	0.092627	-0.659488	0.220674	-0.659862	-0.649596
-0.6588	-0.009748	-0.658999	-1.03243	-0.658858	-0.338244	-0.659013	0.022719	-0.658653	-0.104302	-0.658853	-0.166619	-0.658976	-0.272038							-0.659152	0.277396	-0.658618	0.369825	-0.65891	0.125752	-0.659053	-0.212546	-0.658833	-0.10957	-0.658888	0.062298	-0.65897	-0.00634	-0.659187	0.202743							-0.658994	0.017473	-0.659037	0.092235	-0.658656	0.220025	-0.659031	-0.649352
-0.657968	-0.010263	-0.658167	-1.0334	-0.658026	-0.338105	-0.658181	0.02157	-0.657821	-0.104845	-0.658021	-0.166721	-0.658144	-0.272149							-0.65832	0.275905	-0.657786	0.369775	-0.658079	0.121727	-0.658221	-0.212266	-0.658001	-0.110152	-0.658057	0.061379	-0.658139	-0.007	-0.658356	0.201979							-0.658162	0.017213	-0.658205	0.09191	-0.657825	0.219488	-0.658199	-0.650209
-0.657136	-0.009574	-0.657335	-1.03451	-0.657194	-0.337671	-0.65735	0.021678	-0.656989	-0.105397	-0.65719	-0.166606	-0.657312	-0.272166							-0.657488	0.275454	-0.656954	0.370084	-0.657247	0.11671	-0.65739	-0.212833	-0.657169	-0.110565	-0.657225	0.060764	-0.657307	-0.007532	-0.657524	0.200518							-0.65733	0.017046	-0.657374	0.092227	-0.656993	0.219218	-0.657368	-0.651426
-0.656304	-0.009854	-0.656503	-1.03487	-0.656362	-0.337497	-0.656518	0.021642	-0.656157	-0.105908	-0.656358	-0.167336	-0.656481	-0.271513							-0.656656	0.274721	-0.656122	0.37091	-0.656415	0.112025	-0.656558	-0.212541	-0.656337	-0.111204	-0.656393	0.060035	-0.656475	-0.007966	-0.656692	0.199891							-0.656498	0.016659	-0.656543	0.092632	-0.656161	0.219474	-0.656536	-0.652264
-0.655472	-0.010013	-0.655671	-1.03453	-0.65553	-0.337261	-0.655686	0.021336	-0.655326	-0.10591	-0.655526	-0.168346	-0.655649	-0.272423							-0.655824	0.27418	-0.65529	0.371252	-0.655584	0.108427	-0.655726	-0.212384	-0.655505	-0.111529	-0.655561	0.060946	-0.655643	-0.007482	-0.655861	0.198602							-0.655666	0.016289	-0.655711	0.091884	-0.65533	0.219605	-0.655704	-0.652838
-0.65464	-0.009605	-0.654839	-1.03499	-0.654698	-0.336674	-0.654855	0.021167	-0.654494	-0.106056	-0.654695	-0.168974	-0.654817	-0.272916							-0.654992	0.273635	-0.654458	0.370382	-0.654752	0.104448	-0.654895	-0.213213	-0.654673	-0.111332	-0.654729	0.061303	-0.654811	-0.008768	-0.655029	0.19675							-0.654834	0.015846	-0.65488	0.091021	-0.654498	0.219537	-0.654873	-0.653456
-0.653808	-0.010007	-0.654007	-1.03521	-0.653866	-0.33634	-0.654023	0.020448	-0.653662	-0.106499	-0.653863	-0.169531	-0.653986	-0.273558							-0.654159	0.2742	-0.653626	0.369211	-0.653921	0.101445	-0.654063	-0.21335	-0.653841	-0.111356	-0.653898	0.06123	-0.653979	-0.01011	-0.654198	0.195439							-0.654002	0.015102	-0.654049	0.090243	-0.653667	0.219507	-0.654041	-0.654059
-0.652976	-0.009882	-0.653175	-1.03523	-0.653034	-0.336612	-0.653192	0.019924	-0.652831	-0.106439	-0.653032	-0.171135	-0.653154	-0.272443							-0.653327	0.274453	-0.652794	0.368617	-0.653089	0.09881	-0.653232	-0.213856	-0.653009	-0.111903	-0.653066	0.061149	-0.653147	-0.012055	-0.653366	0.194727							-0.65317	0.014938	-0.653218	0.090176	-0.652835	0.219001	-0.65321	-0.654626
-0.652144	-0.009778	-0.652343	-1.03565	-0.652202	-0.33657	-0.65236	0.020371	-0.651999	-0.105455	-0.6522	-0.172262	-0.652322	-0.272446							-0.652495	0.274833	-0.651962	0.368278	-0.652258	0.097463	-0.6524	-0.213258	-0.652177	-0.112346	-0.652234	0.061692	-0.652315	-0.013229	-0.652535	0.195176							-0.652338	0.014152	-0.652386	0.090759	-0.652004	0.217844	-0.652378	-0.654969
-0.651312	-0.01063	-0.651511	-1.03639	-0.65137	-0.337025	-0.651528	0.020431	-0.651167	-0.105114	-0.651369	-0.171702	-0.651491	-0.273524							-0.651663	0.274436	-0.65113	0.368238	-0.651426	0.09597	-0.651569	-0.212394	-0.651345	-0.112722	-0.651402	0.060943	-0.651484	-0.013487	-0.651703	0.195295							-0.651506	0.013257	-0.651555	0.091146	-0.651172	0.217301	-0.651546	-0.655414
-0.65048	-0.010831	-0.650679	-1.03677	-0.650538	-0.337476	-0.650697	0.020425	-0.650335	-0.105416	-0.650537	-0.171685	-0.650659	-0.273863							-0.650831	0.273272	-0.650298	0.368212	-0.650594	0.09415	-0.650737	-0.211515	-0.650513	-0.1131	-0.650571	0.059502	-0.650652	-0.014223	-0.650872	0.194774							-0.650674	0.012514	-0.650724	0.09189	-0.650341	0.217332	-0.650715	-0.656472
-0.649648	-0.010652	-0.649847	-1.0375	-0.649706	-0.338049	-0.649865	0.019501	-0.649504	-0.105419	-0.649706	-0.171694	-0.649827	-0.273373							-0.649999	0.272356	-0.649466	0.368639	-0.649763	0.093373	-0.649906	-0.211192	-0.649681	-0.113933	-0.649739	0.059249	-0.64982	-0.014916	-0.65004	0.194693							-0.649842	0.012246	-0.649893	0.091939	-0.649509	0.217424	-0.649883	-0.657027
-0.648816	-0.010483	-0.649015	-1.03865	-0.648874	-0.338111	-0.649033	0.019117	-0.648672	-0.105827	-0.648874	-0.171221	-0.648996	-0.2734							-0.649167	0.272522	-0.648634	0.368698	-0.648931	0.093476	-0.649074	-0.211151	-0.648849	-0.11486	-0.648907	0.058028	-0.648988	-0.01575	-0.649208	0.194542							-0.64901	0.011563	-0.649061	0.092269	-0.648678	0.217765	-0.649052	-0.656907
-0.647984	-0.010518	-0.648183	-1.03909	-0.648042	-0.337979	-0.648202	0.018917	-0.64784	-0.106758	-0.648043	-0.171455	-0.648164	-0.273527							-0.648335	0.272256	-0.647802	0.36798	-0.6481	0.092295	-0.648242	-0.210864	-0.648017	-0.115498	-0.648075	0.057686	-0.648156	-0.016379	-0.648377	0.194061							-0.648178	0.011162	-0.64823	0.091928	-0.647846	0.217773	-0.64822	-0.656992
-0.647152	-0.010719	-0.647351	-1.03992	-0.64721	-0.338703	-0.64737	0.01775	-0.647009	-0.107635	-0.647211	-0.170717	-0.647332	-0.274414							-0.647503	0.272718	-0.64697	0.367251	-0.647268	0.091379	-0.647411	-0.211378	-0.647185	-0.115693	-0.647243	0.057195	-0.647324	-0.016545	-0.647545	0.193465							-0.647346	0.011085	-0.647399	0.090615	-0.647015	0.21735	-0.647389	-0.657265
-0.64632	-0.010248	-0.646519	-1.0392	-0.646378	-0.339217	-0.646539	0.017417	-0.646177	-0.108748	-0.646379	-0.170795	-0.646501	-0.274727							-0.646671	0.272238	-0.646138	0.365747	-0.646437	0.089504	-0.646579	-0.212035	-0.646353	-0.115379	-0.646412	0.057653	-0.646492	-0.017492	-0.646714	0.1921							-0.646514	0.010515	-0.646567	0.090559	-0.646183	0.217062	-0.646557	-0.657869
-0.645488	-0.009366	-0.645687	-1.0392	-0.645546	-0.339962	-0.645707	0.017715	-0.645345	-0.109898	-0.645548	-0.170876	-0.645669	-0.27584							-0.645839	0.271203	-0.645306	0.365014	-0.645605	0.088995	-0.645748	-0.213179	-0.645521	-0.114713	-0.64558	0.058217	-0.645661	-0.018052	-0.645882	0.190886							-0.645683	0.00984	-0.645736	0.090808	-0.645352	0.216679	-0.645725	-0.65792
-0.644656	-0.008899	-0.644855	-1.03908	-0.644714	-0.340254	-0.644875	0.017582	-0.644513	-0.110047	-0.644716	-0.170565	-0.644837	-0.276969							-0.645007	0.269939	-0.644473	0.365707	-0.644773	0.087357	-0.644916	-0.213588	-0.644689	-0.114025	-0.644748	0.05948	-0.644829	-0.019224	-0.645051	0.190495							-0.644851	0.009848	-0.644905	0.091114	-0.64452	0.216731	-0.644894	-0.658429
-0.643824	-0.009069	-0.644024	-1.03985	-0.643882	-0.340623	-0.644044	0.01667	-0.643682	-0.109936	-0.643885	-0.171126	-0.644006	-0.277386							-0.644175	0.269268	-0.643641	0.366491	-0.643942	0.085884	-0.644085	-0.213913	-0.643857	-0.113879	-0.643916	0.059257	-0.643997	-0.021266	-0.644219	0.191098							-0.644019	0.009307	-0.644074	0.090105	-0.643689	0.217241	-0.644062	-0.658318
-0.642992	-0.009241	-0.643192	-1.03976	-0.64305	-0.340608	-0.643212	0.015918	-0.64285	-0.110222	-0.643053	-0.171604	-0.643174	-0.277499							-0.643343	0.268475	-0.642809	0.367681	-0.64311	0.085646	-0.643253	-0.213621	-0.643025	-0.113719	-0.643085	0.058878	-0.643165	-0.022279	-0.643388	0.189497							-0.643187	0.008638	-0.643242	0.090457	-0.642857	0.217455	-0.643231	-0.658475
-0.64216	-0.009381	-0.64236	-1.03958	-0.642219	-0.340376	-0.64238	0.015253	-0.642018	-0.110067	-0.642222	-0.172034	-0.642342	-0.277395							-0.642511	0.267592	-0.641977	0.369492	-0.642279	0.084411	-0.642421	-0.213601	-0.642193	-0.113365	-0.642253	0.059514	-0.642333	-0.023568	-0.642556	0.188608							-0.642355	0.008221	-0.642411	0.090666	-0.642026	0.217397	-0.642399	-0.658908
-0.641328	-0.009215	-0.641528	-1.04057	-0.641387	-0.341567	-0.641549	0.014806	-0.641187	-0.110254	-0.64139	-0.172284	-0.641511	-0.278081							-0.641679	0.26776	-0.641145	0.37004	-0.641447	0.084921	-0.64159	-0.213983	-0.641362	-0.112627	-0.641421	0.059339	-0.641501	-0.025211	-0.641724	0.188902							-0.641523	0.008514	-0.64158	0.091666	-0.641194	0.217325	-0.641567	-0.659769
-0.640496	-0.008965	-0.640696	-1.04065	-0.640555	-0.342122	-0.640717	0.014758	-0.640355	-0.110788	-0.640559	-0.172942	-0.640679	-0.277517							-0.640847	0.267852	-0.640313	0.369311	-0.640615	0.085948	-0.640758	-0.214128	-0.64053	-0.111926	-0.640589	0.059569	-0.640669	-0.02572	-0.640893	0.189258							-0.640691	0.009223	-0.640748	0.091978	-0.640363	0.216749	-0.640736	-0.65998
-0.639664	-0.010052	-0.639864	-1.04056	-0.639723	-0.341768	-0.639886	0.014428	-0.639523	-0.111348	-0.639727	-0.173962	-0.639847	-0.277236							-0.640015	0.268467	-0.639481	0.368762	-0.639784	0.086513	-0.639927	-0.214108	-0.639698	-0.111031	-0.639758	0.059703	-0.639838	-0.026057	-0.640061	0.188031							-0.639859	0.008551	-0.639917	0.092017	-0.639531	0.215696	-0.639904	-0.660602
-0.638832	-0.011263	-0.639032	-1.04056	-0.638891	-0.341593	-0.639054	0.01356	-0.638691	-0.111491	-0.638896	-0.175207	-0.639016	-0.278213							-0.639183	0.268713	-0.638649	0.368386	-0.638952	0.087247	-0.639095	-0.215036	-0.638866	-0.110943	-0.638926	0.059147	-0.639006	-0.02645	-0.63923	0.187587							-0.639027	0.00838	-0.639086	0.092921	-0.6387	0.215513	-0.639073	-0.660535
-0.638	-0.011496	-0.6382	-1.04074	-0.638059	-0.341276	-0.638222	0.012609	-0.63786	-0.11178	-0.638064	-0.176359	-0.638184	-0.278564							-0.638351	0.268198	-0.637817	0.368651	-0.638121	0.088297	-0.638263	-0.215958	-0.638034	-0.110813	-0.638094	0.05942	-0.638174	-0.027248	-0.638398	0.187682							-0.638195	0.008431	-0.638255	0.093399	-0.637868	0.215492	-0.638241	-0.660645
-0.637168	-0.012113	-0.637368	-1.04131	-0.637227	-0.341886	-0.637391	0.011846	-0.637028	-0.111835	-0.637232	-0.177222	-0.637352	-0.279112							-0.637519	0.269277	-0.636985	0.3688	-0.637289	0.089381	-0.637432	-0.215966	-0.637202	-0.110899	-0.637262	0.059636	-0.637342	-0.029432	-0.637567	0.188542							-0.637363	0.008345	-0.637423	0.093217	-0.637036	0.215423	-0.637409	-0.661598
-0.636336	-0.011627	-0.636536	-1.04097	-0.636395	-0.341265	-0.636559	0.011735	-0.636196	-0.112041	-0.636401	-0.177636	-0.636521	-0.279894							-0.636687	0.268974	-0.636153	0.36871	-0.636458	0.090862	-0.6366	-0.216721	-0.63637	-0.110941	-0.636431	0.060591	-0.63651	-0.030609	-0.636735	0.188313							-0.636531	0.008802	-0.636592	0.092879	-0.636205	0.216285	-0.636578	-0.661591
-0.635504	-0.010903	-0.635704	-1.04022	-0.635563	-0.341307	-0.635727	0.011294	-0.635365	-0.113074	-0.635569	-0.177196	-0.635689	-0.279638							-0.635855	0.267543	-0.635321	0.36883	-0.635626	0.09125	-0.635769	-0.216046	-0.635538	-0.111542	-0.635599	0.060165	-0.635678	-0.032039	-0.635904	0.188583							-0.635699	0.010538	-0.635761	0.093541	-0.635373	0.216534	-0.635746	-0.661125
-0.634672	-0.010325	-0.634872	-1.03946	-0.634731	-0.341196	-0.634896	0.01094	-0.634533	-0.113655	-0.634738	-0.176257	-0.634857	-0.280639							-0.635023	0.267302	-0.634489	0.368219	-0.634794	0.091062	-0.634937	-0.215111	-0.634706	-0.111934	-0.634767	0.061383	-0.634846	-0.032815	-0.635072	0.188169							-0.634867	0.013038	-0.63493	0.094074	-0.634542	0.216727	-0.634915	-0.660924
-0.63384	-0.009674	-0.63404	-1.03778	-0.633899	-0.34074	-0.634064	0.011235	-0.633701	-0.113784	-0.633906	-0.175648	-0.634026	-0.280658							-0.634191	0.267187	-0.633657	0.368654	-0.633963	0.091385	-0.634106	-0.215401	-0.633874	-0.111269	-0.633935	0.061844	-0.634015	-0.032841	-0.634241	0.189001							-0.634035	0.016185	-0.634098	0.095591	-0.63371	0.216922	-0.634083	-0.66025
-0.633008	-0.008816	-0.633208	-1.03448	-0.633067	-0.340772	-0.633233	0.013368	-0.632869	-0.113525	-0.633075	-0.175343	-0.633194	-0.281181							-0.633359	0.268109	-0.632825	0.369528	-0.633131	0.091987	-0.633274	-0.215138	-0.633042	-0.110618	-0.633103	0.062236	-0.633183	-0.031849	-0.633409	0.189566							-0.633203	0.020036	-0.633267	0.09698	-0.632879	0.217565	-0.633251	-0.658568
-0.632176	-0.005996	-0.632376	-1.03057	-0.632235	-0.340281	-0.632401	0.01648	-0.632038	-0.112874	-0.632243	-0.17295	-0.632362	-0.280325							-0.632527	0.26782	-0.631993	0.371658	-0.6323	0.092866	-0.632442	-0.215441	-0.63221	-0.110411	-0.632272	0.061169	-0.632351	-0.03078	-0.632577	0.190582							-0.632372	0.023943	-0.632436	0.099321	-0.632047	0.217885	-0.63242	-0.656123
-0.631344	-0.001911	-0.631544	-1.02575	-0.631403	-0.340326	-0.631569	0.019751	-0.631206	-0.111301	-0.631412	-0.169802	-0.631531	-0.27727							-0.631695	0.269462	-0.631161	0.374428	-0.631468	0.093775	-0.631611	-0.215986	-0.631378	-0.109873	-0.63144	0.060953	-0.631519	-0.029762	-0.631746	0.192646							-0.63154	0.029362	-0.631604	0.101738	-0.631216	0.218156	-0.631588	-0.65393
-0.630512	0.003277	-0.630712	-1.019	-0.630571	-0.339747	-0.630738	0.024803	-0.630374	-0.108096	-0.63058	-0.16597	-0.630699	-0.273197							-0.630863	0.269914	-0.630329	0.376119	-0.630637	0.094089	-0.630779	-0.215904	-0.630546	-0.10932	-0.630608	0.061511	-0.630687	-0.029824	-0.630914	0.194768							-0.630708	0.035739	-0.630773	0.105557	-0.630384	0.21916	-0.630757	-0.65056
-0.62968	0.010146	-0.62988	-1.01028	-0.629739	-0.338927	-0.629906	0.032035	-0.629543	-0.104282	-0.629748	-0.160921	-0.629867	-0.266783							-0.630031	0.271594	-0.629497	0.378144	-0.629805	0.093488	-0.629948	-0.21596	-0.629714	-0.109885	-0.629776	0.062767	-0.629855	-0.028447	-0.630083	0.197233							-0.629876	0.042553	-0.629942	0.110477	-0.629553	0.22125	-0.629925	-0.646255
-0.628848	0.017426	-0.629048	-1.00104	-0.628907	-0.338356	-0.629075	0.041038	-0.628711	-0.09996	-0.628917	-0.15434	-0.629036	-0.259317							-0.629199	0.273226	-0.628665	0.380786	-0.628973	0.09428	-0.629116	-0.216002	-0.628882	-0.109454	-0.628945	0.063502	-0.629023	-0.026811	-0.629251	0.198717							-0.629044	0.049138	-0.629111	0.114249	-0.628721	0.223323	-0.629094	-0.643105
-0.628016	0.026827	-0.628217	-0.990033	-0.628075	-0.336814	-0.628243	0.051812	-0.627879	-0.095232	-0.628085	-0.146106	-0.628204	-0.25263							-0.628367	0.275171	-0.627833	0.383447	-0.628142	0.09573	-0.628285	-0.216108	-0.62805	-0.107451	-0.628113	0.063926	-0.628192	-0.023251	-0.62842	0.201959							-0.628212	0.053661	-0.628279	0.11805	-0.62789	0.225766	-0.628262	-0.640364
-0.627184	0.036984	-0.627385	-0.978295	-0.627243	-0.334968	-0.627411	0.06348	-0.627048	-0.090794	-0.627254	-0.135291	-0.627372	-0.244937							-0.627535	0.277183	-0.627001	0.386444	-0.62731	0.098775	-0.627453	-0.21693	-0.627218	-0.104381	-0.627281	0.06496	-0.62736	-0.020407	-0.627588	0.206725							-0.62738	0.060213	-0.627448	0.121789	-0.627058	0.228462	-0.62743	-0.636059
-0.626352	0.047492	-0.626553	-0.963231	-0.626411	-0.332448	-0.62658	0.075447	-0.626216	-0.085116	-0.626422	-0.12454	-0.62654	-0.236087							-0.626702	0.278591	-0.626169	0.390639	-0.626479	0.101871	-0.626621	-0.216762	-0.626386	-0.100603	-0.626449	0.065525	-0.626528	-0.016315	-0.626756	0.212334							-0.626548	0.068591	-0.626617	0.124944	-0.626227	0.231103	-0.626599	-0.629923
-0.62552	0.06061	-0.625721	-0.94681	-0.625579	-0.32858	-0.625748	0.088523	-0.625384	-0.077926	-0.625591	-0.11383	-0.625709	-0.225975							-0.62587	0.280167	-0.625337	0.39499	-0.625647	0.103897	-0.62579	-0.217251	-0.625554	-0.097229	-0.625617	0.067736	-0.625696	-0.009358	-0.625925	0.216721							-0.625716	0.077656	-0.625785	0.127566	-0.625395	0.23302	-0.625767	-0.621229
-0.624688	0.075067	-0.624889	-0.930175	-0.624747	-0.325364	-0.624916	0.102712	-0.624552	-0.070128	-0.624759	-0.101075	-0.624877	-0.216824							-0.625038	0.281992	-0.624505	0.398812	-0.624815	0.107817	-0.624958	-0.216558	-0.624722	-0.09243	-0.624786	0.070492	-0.624864	0.003483	-0.625093	0.221836							-0.624884	0.084858	-0.624954	0.130987	-0.624564	0.235326	-0.624936	-0.610487
-0.623856	0.08849	-0.624057	-0.913367	-0.623915	-0.321658	-0.624085	0.116361	-0.623721	-0.06175	-0.623928	-0.085555	-0.624045	-0.206748							-0.624206	0.28381	-0.623673	0.402991	-0.623984	0.112564	-0.624127	-0.214198	-0.62389	-0.086913	-0.623954	0.076954	-0.624032	0.014764	-0.624262	0.226093							-0.624052	0.092293	-0.624123	0.13624	-0.623732	0.238436	-0.624104	-0.601605
-0.623024	0.102625	-0.623225	-0.896978	-0.623083	-0.316053	-0.623253	0.131194	-0.622889	-0.052318	-0.623096	-0.070687	-0.623214	-0.195822							-0.623374	0.28664	-0.622841	0.406548	-0.623152	0.116922	-0.623295	-0.210099	-0.623058	-0.08076	-0.623122	0.08724	-0.6232	0.020876	-0.62343	0.230015							-0.62322	0.099342	-0.623292	0.141623	-0.622901	0.242415	-0.623272	-0.593672
-0.622192	0.117131	-0.622393	-0.878874	-0.622251	-0.309956	-0.622422	0.145718	-0.622057	-0.042701	-0.622265	-0.056691	-0.622382	-0.186482							-0.622542	0.289119	-0.622009	0.410416	-0.622321	0.122354	-0.622464	-0.208828	-0.622226	-0.072386	-0.62229	0.09376	-0.622369	0.026473	-0.622599	0.234334							-0.622388	0.107273	-0.62246	0.146524	-0.622069	0.247101	-0.622441	-0.586635
-0.62136	0.130996	-0.621561	-0.860929	-0.621419	-0.304555	-0.62159	0.161803	-0.621226	-0.032542	-0.621433	-0.043721	-0.62155	-0.175124							-0.62171	0.29048	-0.621177	0.414705	-0.621489	0.128952	-0.621632	-0.209535	-0.621394	-0.06255	-0.621459	0.096341	-0.621537	0.031906	-0.621767	0.237891							-0.621556	0.12291	-0.621629	0.151239	-0.621238	0.250902	-0.621609	-0.581239
-0.620528	0.144362	-0.620729	-0.843799	-0.620587	-0.298894	-0.620758	0.177262	-0.620394	-0.022423	-0.620601	-0.030698	-0.620719	-0.16406							-0.620878	0.292598	-0.620345	0.418677	-0.620658	0.136316	-0.6208	-0.20985	-0.620562	-0.054508	-0.620627	0.099565	-0.620705	0.039115	-0.620936	0.241831							-0.620724	0.142418	-0.620798	0.154423	-0.620406	0.255838	-0.620778	-0.575674
-0.619696	0.158794	-0.619897	-0.828518	-0.619755	-0.292875	-0.619927	0.192219	-0.619562	-0.012204	-0.61977	-0.015251	-0.619887	-0.154493							-0.620046	0.294236	-0.619513	0.421404	-0.619826	0.144146	-0.619969	-0.208111	-0.61973	-0.04775	-0.619795	0.101573	-0.619873	0.047714	-0.620104	0.24606							-0.619892	0.157589	-0.619967	0.158243	-0.619574	0.262096	-0.619946	-0.5694
-0.618864	0.171132	-0.619065	-0.810572	-0.618923	-0.288044	-0.619095	0.206338	-0.61873	-0.002877	-0.618938	0.001752	-0.619055	-0.145123							-0.619214	0.295399	-0.618681	0.424047	-0.618994	0.151282	-0.619137	-0.207562	-0.618899	-0.041716	-0.618963	0.102328	-0.619041	0.056883	-0.619273	0.248929							-0.619061	0.165047	-0.619135	0.162399	-0.618743	0.267328	-0.619114	-0.563719
-0.618032	0.183451	-0.618233	-0.793725	-0.618091	-0.283268	-0.618263	0.219655	-0.617899	0.005273	-0.618107	0.014736	-0.618224	-0.134702							-0.618382	0.297326	-0.617849	0.427138	-0.618163	0.15957	-0.618306	-0.205743	-0.618067	-0.03635	-0.618132	0.103609	-0.618209	0.066121	-0.618441	0.252588							-0.618229	0.170009	-0.618304	0.166304	-0.617911	0.272475	-0.618283	-0.558035
-0.6172	0.195882	-0.617401	-0.777436	-0.61726	-0.277809	-0.617432	0.234624	-0.617067	0.013453	-0.617275	0.027658	-0.617392	-0.124961							-0.61755	0.297332	-0.617017	0.429711	-0.617331	0.169227	-0.617474	-0.202271	-0.617235	-0.031429	-0.6173	0.104968	-0.617377	0.075414	-0.617609	0.255151							-0.617397	0.174779	-0.617473	0.170131	-0.61708	0.279973	-0.617451	-0.553707
-0.616368	0.208749	-0.616569	-0.760295	-0.616428	-0.270405	-0.6166	0.251434	-0.616235	0.021147	-0.616444	0.039309	-0.61656	-0.116613							-0.616718	0.298119	-0.616185	0.432025	-0.6165	0.177472	-0.616643	-0.199646	-0.616403	-0.02665	-0.616468	0.106734	-0.616546	0.083563	-0.616778	0.257879							-0.616565	0.179909	-0.616641	0.173866	-0.616248	0.285098	-0.61662	-0.547942
-0.615536	0.2221	-0.615737	-0.741534	-0.615596	-0.264006	-0.615769	0.265712	-0.615404	0.028313	-0.615612	0.052402	-0.615729	-0.108727							-0.615886	0.297485	-0.615353	0.433771	-0.615668	0.18529	-0.615811	-0.198036	-0.615571	-0.02235	-0.615636	0.107248	-0.615714	0.089405	-0.615946	0.260225							-0.615733	0.184052	-0.61581	0.176786	-0.615417	0.287292	-0.615788	-0.542404
-0.614704	0.23626	-0.614905	-0.721626	-0.614764	-0.258305	-0.614937	0.278286	-0.614572	0.035386	-0.614781	0.063978	-0.614897	-0.101255							-0.615054	0.29709	-0.614521	0.434592	-0.614837	0.192205	-0.61498	-0.196179	-0.614739	-0.017359	-0.614804	0.108164	-0.614882	0.095031	-0.615115	0.261965							-0.614901	0.187792	-0.614979	0.181176	-0.614585	0.28798	-0.614957	-0.537908
-0.613872	0.248964	-0.614073	-0.70275	-0.613932	-0.253813	-0.614105	0.29026	-0.61374	0.042332	-0.613949	0.07452	-0.614065	-0.092918							-0.614222	0.296653	-0.613689	0.435628	-0.614005	0.199408	-0.614148	-0.19381	-0.613907	-0.012796	-0.613973	0.108237	-0.61405	0.100023	-0.614283	0.264613							-0.614069	0.192383	-0.614148	0.186231	-0.613754	0.28867	-0.614125	-0.533954
-0.61304	0.259575	-0.613241	-0.684379	-0.6131	-0.248535	-0.613274	0.302375	-0.612908	0.049882	-0.613118	0.086329	-0.613234	-0.08624							-0.61339	0.296271	-0.612857	0.436476	-0.613173	0.207752	-0.613316	-0.193989	-0.613075	-0.009105	-0.613141	0.109	-0.613218	0.105495	-0.613452	0.267849							-0.613237	0.197081	-0.613316	0.190463	-0.612922	0.289663	-0.613293	-0.530277
-0.612208	0.271047	-0.612409	-0.667888	-0.612268	-0.242751	-0.612442	0.314864	-0.612077	0.057167	-0.612286	0.098564	-0.612402	-0.078393							-0.612558	0.295695	-0.612025	0.437395	-0.612342	0.215694	-0.612485	-0.194389	-0.612243	-0.004364	-0.612309	0.10972	-0.612386	0.111492	-0.61262	0.270562							-0.612405	0.201855	-0.612485	0.192776	-0.612091	0.291126	-0.612462	-0.527296
-0.611376	0.281812	-0.611578	-0.652557	-0.611436	-0.23573	-0.61161	0.326982	-0.611245	0.064377	-0.611454	0.108714	-0.61157	-0.071119							-0.611726	0.29494	-0.611193	0.440619	-0.61151	0.224058	-0.611653	-0.194305	-0.611411	0.000641	-0.611477	0.111808	-0.611554	0.118325	-0.611789	0.27246							-0.611573	0.205086	-0.611654	0.195766	-0.611259	0.292301	-0.61163	-0.522487
-0.610543	0.292836	-0.610746	-0.637901	-0.610604	-0.229975	-0.610779	0.338126	-0.610413	0.071713	-0.610623	0.119498	-0.610739	-0.064755							-0.610894	0.294524	-0.610361	0.445923	-0.610679	0.23142	-0.610822	-0.194707	-0.610579	0.004753	-0.610646	0.112886	-0.610723	0.124587	-0.610957	0.273649							-0.610741	0.20939	-0.610822	0.199203	-0.610428	0.294049	-0.610799	-0.517806
-0.609712	0.303912	-0.609914	-0.624189	-0.609772	-0.224861	-0.609947	0.349141	-0.609582	0.079205	-0.609791	0.129899	-0.609907	-0.057303							-0.610062	0.293683	-0.609529	0.450078	-0.609847	0.239786	-0.60999	-0.195838	-0.609747	0.00832	-0.609814	0.113722	-0.609891	0.129351	-0.610125	0.275093							-0.609909	0.213344	-0.609991	0.203056	-0.609596	0.295032	-0.609967	-0.51379
-0.60888	0.315071	-0.609082	-0.609803	-0.60894	-0.220061	-0.609116	0.359552	-0.60875	0.0865	-0.60896	0.141694	-0.609075	-0.049872							-0.60923	0.292412	-0.608697	0.452483	-0.609015	0.249098	-0.609159	-0.195274	-0.608915	0.011958	-0.608982	0.118387	-0.609059	0.134242	-0.609294	0.276737							-0.609077	0.219562	-0.60916	0.207999	-0.608765	0.296305	-0.609135	-0.510561
-0.608047	0.325908	-0.60825	-0.596104	-0.608108	-0.215016	-0.608284	0.370238	-0.607918	0.092282	-0.608128	0.153745	-0.608244	-0.043036							-0.608398	0.291952	-0.607865	0.454023	-0.608184	0.258058	-0.608327	-0.19412	-0.608083	0.015944	-0.60815	0.123545	-0.608227	0.139747	-0.608462	0.277936							-0.608245	0.225751	-0.608329	0.212677	-0.607933	0.298375	-0.608304	-0.507883
-0.607215	0.33689	-0.607418	-0.582151	-0.607276	-0.209256	-0.607452	0.381345	-0.607086	0.097872	-0.607297	0.164376	-0.607412	-0.035947							-0.607566	0.291187	-0.607033	0.455449	-0.607352	0.265168	-0.607495	-0.193598	-0.607251	0.019593	-0.607318	0.127697	-0.607395	0.144339	-0.607631	0.278318							-0.607413	0.229787	-0.607497	0.214751	-0.607102	0.299975	-0.607472	-0.505073
-0.606383	0.346494	-0.606586	-0.569404	-0.606444	-0.204493	-0.606621	0.392254	-0.606255	0.10398	-0.606465	0.172604	-0.60658	-0.028993							-0.606734	0.288992	-0.606201	0.455584	-0.606521	0.273347	-0.606664	-0.193064	-0.606419	0.02237	-0.606487	0.13078	-0.606563	0.149385	-0.606799	0.279433							-0.606581	0.233252	-0.606666	0.215773	-0.60627	0.300058	-0.606641	-0.503706
-0.605551	0.356422	-0.605754	-0.556895	-0.605612	-0.200365	-0.605789	0.403474	-0.605423	0.109647	-0.605634	0.180724	-0.605749	-0.022877							-0.605902	0.287105	-0.605369	0.455136	-0.605689	0.280694	-0.605832	-0.192619	-0.605587	0.024907	-0.605655	0.133265	-0.605731	0.15526	-0.605968	0.280887							-0.605749	0.236769	-0.605835	0.218907	-0.605439	0.299628	-0.605809	-0.502604
-0.604719	0.365562	-0.604922	-0.545484	-0.60478	-0.196901	-0.604957	0.413853	-0.604591	0.115525	-0.604802	0.189283	-0.604917	-0.017358							-0.60507	0.286061	-0.604537	0.454884	-0.604858	0.289455	-0.605001	-0.193439	-0.604755	0.027913	-0.604823	0.133897	-0.6049	0.162557	-0.605136	0.282967							-0.604918	0.24118	-0.605004	0.220803	-0.604607	0.299433	-0.604977	-0.500339
-0.603887	0.374956	-0.60409	-0.532799	-0.603948	-0.193204	-0.604126	0.422929	-0.60376	0.121779	-0.60397	0.197876	-0.604085	-0.010824							-0.604238	0.284553	-0.603705	0.45444	-0.604026	0.296952	-0.604169	-0.192492	-0.603923	0.029532	-0.603991	0.134363	-0.604068	0.168811	-0.604305	0.284167							-0.604086	0.245321	-0.604172	0.222852	-0.603776	0.299784	-0.604146	-0.497841
-0.603055	0.384941	-0.603258	-0.519178	-0.603116	-0.189538	-0.603294	0.431477	-0.602928	0.127623	-0.603139	0.205746	-0.603254	-0.003939							-0.603406	0.283003	-0.602873	0.453853	-0.603194	0.305714	-0.603337	-0.191598	-0.603091	0.030781	-0.60316	0.133755	-0.603236	0.173721	-0.603473	0.284863							-0.603254	0.250704	-0.603341	0.225876	-0.602944	0.299937	-0.603314	-0.494261
-0.602223	0.395047	-0.602426	-0.50531	-0.602284	-0.185188	-0.602463	0.440715	-0.602096	0.13266	-0.602307	0.213945	-0.602422	0.00448							-0.602574	0.28128	-0.602041	0.453347	-0.602363	0.315308	-0.602506	-0.190616	-0.602259	0.032493	-0.602328	0.132684	-0.602404	0.180008	-0.602641	0.284831							-0.602422	0.255774	-0.60251	0.228731	-0.602113	0.300738	-0.602483	-0.491169
-0.601391	0.404622	-0.601594	-0.492305	-0.601452	-0.182144	-0.601631	0.450791	-0.601264	0.138364	-0.601476	0.223965	-0.60159	0.013903							-0.601741	0.279003	-0.601209	0.452609	-0.601531	0.324157	-0.601674	-0.189066	-0.601427	0.033883	-0.601496	0.130816	-0.601572	0.185967	-0.60181	0.286324							-0.60159	0.260472	-0.601678	0.23067	-0.601281	0.301211	-0.601651	-0.488496
-0.600559	0.413336	-0.600762	-0.4801	-0.60062	-0.179014	-0.600799	0.459945	-0.600433	0.144005	-0.600644	0.233638	-0.600759	0.023259							-0.600909	0.277541	-0.600377	0.450776	-0.6007	0.332077	-0.600843	-0.186999	-0.600595	0.035594	-0.600664	0.129081	-0.60074	0.190921	-0.600978	0.287993							-0.600758	0.264868	-0.600847	0.233883	-0.60045	0.303588	-0.60082	-0.487457
-0.599727	0.420559	-0.59993	-0.467037	-0.599788	-0.172593	-0.599968	0.469632	-0.599601	0.151378	-0.599813	0.244401	-0.599927	0.031648							-0.600077	0.275299	-0.599545	0.449049	-0.599868	0.340576	-0.600011	-0.185551	-0.599763	0.037231	-0.599833	0.127984	-0.599908	0.195918	-0.600147	0.28819							-0.599926	0.267798	-0.600016	0.236619	-0.599618	0.307159	-0.599988	-0.486373
-0.598895	0.427958	-0.599098	-0.454317	-0.598956	-0.165749	-0.599136	0.478948	-0.598769	0.159726	-0.598981	0.255917	-0.599095	0.037518							-0.599245	0.273801	-0.598713	0.447773	-0.599037	0.347797	-0.59918	-0.186381	-0.598931	0.038492	-0.599001	0.127073	-0.599077	0.199931	-0.599315	0.288016							-0.599094	0.269798	-0.599185	0.240965	-0.598786	0.311284	-0.599156	-0.484652
-0.598063	0.436105	-0.598266	-0.442374	-0.598124	-0.159132	-0.598305	0.487341	-0.597938	0.167149	-0.59815	0.267308	-0.598264	0.043993							-0.598413	0.271769	-0.59788	0.446522	-0.598205	0.355376	-0.598348	-0.188198	-0.598099	0.040022	-0.598169	0.127394	-0.598245	0.204674	-0.598484	0.288482							-0.598262	0.272454	-0.598353	0.243585	-0.597955	0.315881	-0.598325	-0.482389
-0.597231	0.444365	-0.597434	-0.429919	-0.597292	-0.152969	-0.597473	0.496151	-0.597106	0.174557	-0.597318	0.27715	-0.597432	0.049602							-0.597581	0.26985	-0.597048	0.445153	-0.597373	0.36371	-0.597516	-0.187528	-0.597268	0.04213	-0.597337	0.127686	-0.597413	0.207814	-0.597652	0.289072							-0.59743	0.273443	-0.597522	0.245272	-0.597123	0.319477	-0.597493	-0.478582
-0.596399	0.451947	-0.596602	-0.418414	-0.59646	-0.148848	-0.596641	0.505182	-0.596274	0.181072	-0.596487	0.285313	-0.5966	0.055604							-0.596749	0.267722	-0.596216	0.443867	-0.596542	0.37168	-0.596685	-0.186753	-0.596436	0.044668	-0.596505	0.127064	-0.596581	0.212629	-0.596821	0.290132							-0.596598	0.27517	-0.596691	0.247269	-0.596292	0.32119	-0.596662	-0.474419
-0.595567	0.459336	-0.59577	-0.405778	-0.595628	-0.14488	-0.59581	0.513896	-0.595442	0.186588	-0.595655	0.292851	-0.595769	0.06198							-0.595917	0.264723	-0.595384	0.441956	-0.59571	0.379302	-0.595853	-0.185218	-0.595604	0.046959	-0.595674	0.126688	-0.595749	0.218428	-0.595989	0.290071							-0.595766	0.276507	-0.595859	0.248466	-0.59546	0.321602	-0.59583	-0.47212
-0.594735	0.466098	-0.594939	-0.393433	-0.594796	-0.141908	-0.594978	0.522239	-0.594611	0.192178	-0.594823	0.300094	-0.594937	0.06785							-0.595085	0.263141	-0.594552	0.439712	-0.594879	0.387746	-0.595022	-0.183435	-0.594772	0.048437	-0.594842	0.125065	-0.594917	0.224412	-0.595157	0.28924							-0.594934	0.278282	-0.595028	0.250134	-0.594629	0.320207	-0.594998	-0.469686
-0.593903	0.474951	-0.594107	-0.381234	-0.593964	-0.137861	-0.594146	0.530659	-0.593779	0.198813	-0.593992	0.306804	-0.594105	0.07355							-0.594253	0.262004	-0.59372	0.438259	-0.594047	0.39721	-0.59419	-0.184403	-0.59394	0.050093	-0.59401	0.125279	-0.594085	0.231955	-0.594326	0.289134							-0.594102	0.279492	-0.594197	0.25096	-0.593797	0.319359	-0.594167	-0.468291
-0.593071	0.48399	-0.593275	-0.370049	-0.593132	-0.133601	-0.593315	0.538127	-0.592947	0.205214	-0.59316	0.31269	-0.593274	0.080084							-0.593421	0.26008	-0.592888	0.437822	-0.593215	0.406198	-0.593359	-0.187027	-0.593108	0.052486	-0.593178	0.125348	-0.593253	0.239693	-0.593494	0.28993							-0.59327	0.280182	-0.593366	0.252028	-0.592966	0.319122	-0.593335	-0.467225
-0.592239	0.49468	-0.592443	-0.360099	-0.5923	-0.128504	-0.592483	0.545404	-0.592116	0.210732	-0.592329	0.318593	-0.592442	0.084657							-0.592589	0.2576	-0.592056	0.436382	-0.592384	0.413685	-0.592527	-0.189409	-0.592276	0.054413	-0.592347	0.125447	-0.592422	0.24658	-0.592663	0.291302							-0.592438	0.280674	-0.592534	0.253249	-0.592134	0.318034	-0.592504	-0.466768
-0.591407	0.505711	-0.591611	-0.351345	-0.591469	-0.12344	-0.591652	0.550618	-0.591284	0.216198	-0.591497	0.32424	-0.59161	0.091001							-0.591757	0.256002	-0.591224	0.433981	-0.591552	0.421899	-0.591695	-0.191269	-0.591444	0.056019	-0.591515	0.125522	-0.59159	0.251204	-0.591831	0.293205							-0.591606	0.279401	-0.591703	0.253801	-0.591303	0.316986	-0.591672	-0.467817
-0.590575	0.5168	-0.590779	-0.344223	-0.590637	-0.120549	-0.59082	0.554773	-0.590452	0.221013	-0.590666	0.329584	-0.590778	0.094817							-0.590925	0.25563	-0.590392	0.430202	-0.590721	0.430342	-0.590864	-0.194205	-0.590612	0.058015	-0.590683	0.125201	-0.590758	0.257135	-0.591	0.292946							-0.590775	0.276896	-0.590872	0.25305	-0.590471	0.316173	-0.59084	-0.470163
-0.589743	0.526321	-0.589947	-0.337857	-0.589805	-0.116859	-0.589988	0.558267	-0.58962	0.224081	-0.589834	0.333475	-0.589947	0.097361							-0.590093	0.254482	-0.58956	0.426578	-0.589889	0.439815	-0.590032	-0.196752	-0.58978	0.059196	-0.589851	0.12542	-0.589926	0.260907	-0.590168	0.290319							-0.589943	0.272457	-0.590041	0.252567	-0.58964	0.315486	-0.590009	-0.471542
-0.588911	0.533291	-0.589115	-0.332958	-0.588973	-0.114498	-0.589157	0.559832	-0.588789	0.22545	-0.589003	0.336835	-0.589115	0.100363							-0.589261	0.253177	-0.588728	0.424466	-0.589058	0.448417	-0.589201	-0.198853	-0.588948	0.060357	-0.58902	0.126148	-0.589094	0.264957	-0.589337	0.287261							-0.589111	0.267286	-0.589209	0.250304	-0.588808	0.314156	-0.589177	-0.473511
-0.588079	0.534108	-0.588283	-0.330088	-0.588141	-0.111595	-0.588325	0.559411	-0.587957	0.22576	-0.588171	0.338528	-0.588283	0.106659							-0.588429	0.249864	-0.587896	0.424138	-0.588226	0.457749	-0.588369	-0.199827	-0.588116	0.061691	-0.588188	0.125689	-0.588262	0.268073	-0.588505	0.283389							-0.588279	0.261441	-0.588378	0.246362	-0.587977	0.311862	-0.588346	-0.475165
-0.587247	0.533267	-0.587451	-0.328606	-0.587309	-0.108856	-0.587493	0.558106	-0.587125	0.22468	-0.58734	0.338934	-0.587452	0.119457							-0.587597	0.246755	-0.587064	0.423368	-0.587394	0.466548	-0.587538	-0.20144	-0.587284	0.063131	-0.587356	0.124636	-0.58743	0.271143	-0.587673	0.279766							-0.587447	0.256992	-0.587547	0.24375	-0.587145	0.309593	-0.587514	-0.475353
-0.586415	0.53032	-0.586619	-0.327045	-0.586477	-0.105833	-0.586662	0.555912	-0.586294	0.224131	-0.586508	0.338861	-0.58662	0.133007							-0.586765	0.243856	-0.586232	0.421602	-0.586563	0.475147	-0.586706	-0.202884	-0.586452	0.063286	-0.586524	0.125656	-0.586599	0.272653	-0.586842	0.276582							-0.586615	0.25345	-0.586715	0.24024	-0.586314	0.306791	-0.586682	-0.47575
-0.585583	0.527296	-0.585787	-0.327646	-0.585645	-0.103159	-0.58583	0.553077	-0.585462	0.2244	-0.585676	0.335838	-0.585788	0.141867							-0.585933	0.23986	-0.5854	0.418745	-0.585731	0.481599	-0.585874	-0.204734	-0.58562	0.06217	-0.585692	0.124406	-0.585767	0.27523	-0.58601	0.271809							-0.585783	0.247369	-0.585884	0.237285	-0.585482	0.304438	-0.585851	-0.478602
-0.584751	0.523468	-0.584955	-0.331846	-0.584813	-0.101397	-0.584999	0.547972	-0.58463	0.223204	-0.584845	0.331299	-0.584957	0.142709							-0.585101	0.237425	-0.584568	0.414633	-0.5849	0.487579	-0.585043	-0.207216	-0.584788	0.060102	-0.584861	0.123705	-0.584935	0.276048	-0.585179	0.265768							-0.584951	0.23919	-0.585053	0.235041	-0.584651	0.301455	-0.585019	-0.483553
-0.583919	0.516565	-0.584123	-0.33645	-0.583981	-0.100854	-0.584167	0.54272	-0.583799	0.220577	-0.584013	0.327178	-0.584125	0.138841							-0.584269	0.234373	-0.583736	0.409543	-0.584068	0.494986	-0.584211	-0.2088	-0.583956	0.058049	-0.584029	0.122731	-0.584103	0.273984	-0.584347	0.260096							-0.584119	0.230325	-0.584222	0.232566	-0.583819	0.298869	-0.584188	-0.492054
-0.583087	0.509269	-0.583291	-0.34252	-0.583149	-0.099703	-0.583335	0.535572	-0.582967	0.218202	-0.583182	0.321074	-0.583293	0.13648							-0.583437	0.230025	-0.582904	0.403795	-0.583237	0.500208	-0.58338	-0.210822	-0.583124	0.054693	-0.583197	0.123154	-0.583271	0.264385	-0.583516	0.254087							-0.583287	0.223897	-0.58339	0.22907	-0.582988	0.295797	-0.583356	-0.503162
-0.582255	0.502566	-0.582459	-0.349368	-0.582317	-0.097986	-0.582504	0.528723	-0.582135	0.214911	-0.58235	0.31194	-0.582462	0.132386							-0.582605	0.225756	-0.582072	0.397496	-0.582405	0.505521	-0.582548	-0.215124	-0.582292	0.050834	-0.582365	0.123025	-0.582439	0.25646	-0.582684	0.248627							-0.582455	0.216737	-0.582559	0.225621	-0.582156	0.291392	-0.582525	-0.512855
-0.581423	0.495334	-0.581627	-0.354314	-0.581485	-0.097569	-0.581672	0.522589	-0.581303	0.211386	-0.581519	0.301984	-0.58163	0.128371							-0.581773	0.220057	-0.58124	0.391608	-0.581573	0.511492	-0.581717	-0.220594	-0.58146	0.046696	-0.581534	0.116528	-0.581607	0.253616	-0.581853	0.244016							-0.581623	0.210568	-0.581728	0.221151	-0.581324	0.286941	-0.581693	-0.521722
-0.580591	0.488785	-0.580795	-0.36078	-0.580653	-0.098825	-0.58084	0.517749	-0.580472	0.207786	-0.580687	0.293815	-0.580798	0.124915							-0.580941	0.214649	-0.580408	0.384802	-0.580742	0.51539	-0.580885	-0.224117	-0.580628	0.039904	-0.580702	0.110694	-0.580776	0.252159	-0.581021	0.239547							-0.580791	0.203579	-0.580896	0.217091	-0.580493	0.281682	-0.580861	-0.531321
-0.579759	0.482701	-0.579963	-0.367075	-0.579821	-0.100592	-0.580009	0.511059	-0.57964	0.203048	-0.579856	0.285408	-0.579967	0.119436							-0.580109	0.210794	-0.579576	0.377393	-0.57991	0.519573	-0.580053	-0.225033	-0.579796	0.032039	-0.57987	0.107822	-0.579944	0.250927	-0.580189	0.235646							-0.579959	0.189308	-0.580065	0.214707	-0.579661	0.277282	-0.58003	-0.538869
-0.578927	0.476405	-0.579131	-0.371996	-0.578989	-0.102121	-0.579177	0.505275	-0.578808	0.197261	-0.579024	0.27816	-0.579135	0.11427							-0.579277	0.207097	-0.578744	0.370417	-0.579079	0.521949	-0.579222	-0.22695	-0.578964	0.026233	-0.579038	0.104519	-0.579112	0.247479	-0.579358	0.231665							-0.579127	0.171068	-0.579234	0.212108	-0.57883	0.271662	-0.579198	-0.545469
-0.578095	0.469409	-0.5783	-0.375246	-0.578157	-0.103264	-0.578346	0.499516	-0.577977	0.19057	-0.578193	0.268414	-0.578303	0.110025							-0.578445	0.20421	-0.577912	0.364614	-0.578247	0.52361	-0.57839	-0.230536	-0.578132	0.022606	-0.578206	0.102438	-0.57828	0.242482	-0.578526	0.227743							-0.578295	0.157156	-0.578403	0.209327	-0.577998	0.264353	-0.578367	-0.55165
-0.577263	0.46451	-0.577468	-0.379238	-0.577325	-0.10268	-0.577514	0.495776	-0.577145	0.184765	-0.577361	0.257046	-0.577472	0.105408							-0.577613	0.202281	-0.57708	0.359225	-0.577415	0.526539	-0.577559	-0.233713	-0.5773	0.019078	-0.577375	0.101076	-0.577448	0.238201	-0.577695	0.224667							-0.577464	0.149553	-0.577571	0.207177	-0.577167	0.257969	-0.577535	-0.556875
-0.576431	0.459144	-0.576636	-0.384636	-0.576493	-0.100998	-0.576682	0.492633	-0.576313	0.180179	-0.576529	0.248521	-0.57664	0.100439							-0.576781	0.199159	-0.576248	0.353804	-0.576584	0.528575	-0.576727	-0.237187	-0.576468	0.015232	-0.576543	0.100097	-0.576616	0.23321	-0.576863	0.221017							-0.576632	0.144154	-0.57674	0.205416	-0.576335	0.252696	-0.576703	-0.561646
-0.575599	0.453948	-0.575804	-0.387591	-0.575661	-0.101802	-0.575851	0.487206	-0.575481	0.175613	-0.575698	0.241665	-0.575808	0.095835							-0.575948	0.19684	-0.575416	0.348602	-0.575752	0.529196	-0.575896	-0.241457	-0.575637	0.011649	-0.575711	0.097956	-0.575784	0.229335	-0.576032	0.218087							-0.5758	0.140304	-0.575909	0.203804	-0.575504	0.245346	-0.575872	-0.565954
-0.574767	0.448615	-0.574972	-0.390566	-0.574829	-0.104439	-0.575019	0.478815	-0.57465	0.172334	-0.574866	0.236214	-0.574977	0.093459							-0.575116	0.19409	-0.574584	0.344182	-0.574921	0.530179	-0.575064	-0.246369	-0.574805	0.008161	-0.574879	0.096274	-0.574953	0.225723	-0.5752	0.214896							-0.574968	0.136255	-0.575078	0.200766	-0.574672	0.239689	-0.57504	-0.570973
-0.573935	0.440715	-0.57414	-0.394308	-0.573997	-0.10707	-0.574187	0.471207	-0.573818	0.168923	-0.574035	0.229235	-0.574145	0.092211							-0.574284	0.191698	-0.573752	0.340283	-0.574089	0.532299	-0.574232	-0.248883	-0.573973	0.004713	-0.574048	0.094682	-0.574121	0.224436	-0.574369	0.212558							-0.574136	0.134112	-0.574246	0.19842	-0.573841	0.23647	-0.574209	-0.575855
-0.573103	0.433128	-0.573308	-0.40026	-0.573165	-0.109101	-0.573356	0.464864	-0.572986	0.166127	-0.573203	0.223535	-0.573313	0.09086							-0.573452	0.190207	-0.57292	0.336294	-0.573258	0.534422	-0.573401	-0.250563	-0.573141	0.001468	-0.573216	0.092809	-0.573289	0.222299	-0.573537	0.210966							-0.573304	0.131569	-0.573415	0.195663	-0.573009	0.234055	-0.573377	-0.579995
-0.572271	0.427328	-0.572476	-0.407496	-0.572333	-0.110415	-0.572524	0.459869	-0.572155	0.162513	-0.572372	0.219157	-0.572482	0.088418							-0.57262	0.187502	-0.572088	0.332207	-0.572426	0.537262	-0.572569	-0.252885	-0.572309	-0.001371	-0.572384	0.091558	-0.572457	0.219595	-0.572706	0.208069							-0.572472	0.128086	-0.572584	0.191439	-0.572178	0.23182	-0.572546	-0.584781
-0.571439	0.422897	-0.571644	-0.414118	-0.571501	-0.112736	-0.571693	0.456205	-0.571323	0.158407	-0.57154	0.213476	-0.57165	0.087928							-0.571788	0.18528	-0.571256	0.328743	-0.571594	0.538836	-0.571738	-0.253674	-0.571477	-0.004135	-0.571552	0.089651	-0.571625	0.217291	-0.571874	0.205							-0.57164	0.125324	-0.571752	0.188043	-0.571346	0.2297	-0.571714	-0.588369
-0.570607	0.418229	-0.570812	-0.41938	-0.570669	-0.115399	-0.570861	0.451416	-0.570491	0.154729	-0.570709	0.207175	-0.570818	0.086777							-0.570956	0.183693	-0.570424	0.325603	-0.570763	0.540312	-0.570906	-0.255699	-0.570645	-0.007783	-0.570721	0.087583	-0.570793	0.214414	-0.571042	0.202017							-0.570808	0.12274	-0.570921	0.18653	-0.570515	0.22619	-0.570882	-0.590772
-0.569775	0.413713	-0.56998	-0.423666	-0.569837	-0.119128	-0.570029	0.446883	-0.569659	0.151702	-0.569877	0.202779	-0.569987	0.085415							-0.570124	0.181504	-0.569592	0.320164	-0.569931	0.541572	-0.570075	-0.257856	-0.569813	-0.011231	-0.569889	0.084122	-0.569961	0.212024	-0.570211	0.198708							-0.569976	0.122163	-0.57009	0.18425	-0.569683	0.223705	-0.570051	-0.595581
-0.568943	0.409224	-0.569148	-0.426367	-0.569005	-0.121936	-0.569198	0.442202	-0.568828	0.148444	-0.569045	0.198236	-0.569155	0.083601							-0.569292	0.178164	-0.56876	0.312704	-0.5691	0.54325	-0.569243	-0.259983	-0.568981	-0.014407	-0.569057	0.080878	-0.56913	0.209881	-0.569379	0.195761							-0.569144	0.12147	-0.569259	0.180922	-0.568852	0.222181	-0.569219	-0.599994
-0.568111	0.406027	-0.568316	-0.427673	-0.568173	-0.123907	-0.568366	0.438526	-0.567996	0.145298	-0.568214	0.193011	-0.568323	0.081268							-0.56846	0.175997	-0.567928	0.306067	-0.568268	0.545197	-0.568411	-0.262052	-0.568149	-0.01699	-0.568225	0.079025	-0.568298	0.20843	-0.568548	0.19285							-0.568312	0.120923	-0.568427	0.176985	-0.56802	0.220161	-0.568388	-0.604303
-0.567279	0.400813	-0.567484	-0.430358	-0.567341	-0.124986	-0.567535	0.435081	-0.567164	0.142626	-0.567382	0.187031	-0.567492	0.079975							-0.567628	0.173802	-0.567096	0.30061	-0.567437	0.547565	-0.56758	-0.264637	-0.567317	-0.019528	-0.567393	0.075067	-0.567466	0.20751	-0.567716	0.190072							-0.56748	0.1186	-0.567596	0.172024	-0.567189	0.217878	-0.567556	-0.60727
-0.566447	0.395812	-0.566652	-0.432591	-0.566509	-0.125667	-0.566703	0.432432	-0.566333	0.141462	-0.566551	0.180799	-0.56666	0.078101							-0.566796	0.171359	-0.566264	0.295983	-0.566605	0.550016	-0.566748	-0.268343	-0.566485	-0.02163	-0.566562	0.068485	-0.566634	0.204947	-0.566885	0.186929							-0.566648	0.115237	-0.566765	0.168443	-0.566357	0.213644	-0.566724	-0.609936
-0.565615	0.390465	-0.56582	-0.433909	-0.565678	-0.127396	-0.565871	0.428491	-0.565501	0.142202	-0.565719	0.176044	-0.565828	0.07676							-0.565964	0.16765	-0.565432	0.291997	-0.565773	0.552255	-0.565917	-0.271199	-0.565653	-0.024308	-0.56573	0.06289	-0.565802	0.204663	-0.566053	0.184005							-0.565816	0.113129	-0.565934	0.167024	-0.565526	0.209933	-0.565893	-0.61174
-0.564783	0.387086	-0.564988	-0.433734	-0.564846	-0.128717	-0.56504	0.424678	-0.564669	0.145918	-0.564888	0.17423	-0.564997	0.076955							-0.565132	0.165764	-0.5646	0.289403	-0.564942	0.554693	-0.565085	-0.274332	-0.564821	-0.026711	-0.564898	0.057817	-0.56497	0.20367	-0.565222	0.18151							-0.564984	0.110832	-0.565102	0.165882	-0.564694	0.20782	-0.565061	-0.613169
-0.563951	0.384868	-0.564156	-0.433833	-0.564014	-0.129279	-0.564208	0.421552	-0.563837	0.150052	-0.564056	0.172649	-0.564165	0.079747							-0.5643	0.164447	-0.563768	0.287822	-0.56411	0.557164	-0.564254	-0.277296	-0.563989	-0.028647	-0.564066	0.054583	-0.564138	0.201803	-0.56439	0.180174							-0.564152	0.107662	-0.564271	0.163122	-0.563863	0.207005	-0.56423	-0.614573
-0.563119	0.381219	-0.563324	-0.434036	-0.563182	-0.129983	-0.563376	0.418238	-0.563006	0.151596	-0.563225	0.170723	-0.563333	0.081468							-0.563468	0.162117	-0.562936	0.286482	-0.563279	0.560622	-0.563422	-0.279635	-0.563157	-0.03165	-0.563235	0.053268	-0.563307	0.199957	-0.563558	0.179449							-0.563321	0.104411	-0.56344	0.162261	-0.563031	0.205982	-0.563398	-0.613128
-0.562287	0.378141	-0.562492	-0.43592	-0.56235	-0.130263	-0.562545	0.41552	-0.562174	0.15001	-0.562393	0.16854	-0.562502	0.082395							-0.562636	0.161509	-0.562104	0.284578	-0.562447	0.564855	-0.56259	-0.282087	-0.562325	-0.03365	-0.562403	0.050827	-0.562475	0.198851	-0.562727	0.180238							-0.562489	0.101063	-0.562608	0.161592	-0.562199	0.206448	-0.562566	-0.612781
-0.561455	0.374008	-0.561661	-0.437471	-0.561518	-0.130273	-0.561713	0.413506	-0.561342	0.148432	-0.561562	0.166286	-0.56167	0.081686							-0.561804	0.160375	-0.561272	0.28247	-0.561615	0.569416	-0.561759	-0.284019	-0.561493	-0.035355	-0.561571	0.048933	-0.561643	0.197657	-0.561895	0.180802							-0.561657	0.095919	-0.561777	0.16018	-0.561368	0.206273	-0.561735	-0.614727
-0.560623	0.371344	-0.560829	-0.439496	-0.560686	-0.131342	-0.560881	0.412237	-0.560511	0.14671	-0.56073	0.163664	-0.560838	0.079235							-0.560972	0.158564	-0.56044	0.280251	-0.560784	0.575447	-0.560927	-0.283895	-0.560661	-0.036353	-0.560739	0.047951	-0.560811	0.195682	-0.561064	0.181279							-0.560825	0.092415	-0.560946	0.159262	-0.560536	0.205308	-0.560903	-0.618133
-0.559791	0.369078	-0.559997	-0.440375	-0.559854	-0.131544	-0.56005	0.410811	-0.559679	0.145513	-0.559898	0.16012	-0.560006	0.075088							-0.56014	0.157518	-0.559608	0.276893	-0.559952	0.581991	-0.560096	-0.283081	-0.559829	-0.035556	-0.559908	0.047951	-0.559979	0.193061	-0.560232	0.181487							-0.559993	0.088815	-0.560115	0.158316	-0.559705	0.203614	-0.560072	-0.620137
-0.558959	0.366732	-0.559165	-0.44054	-0.559022	-0.132455	-0.559218	0.409745	-0.558847	0.143217	-0.559067	0.156285	-0.559175	0.070794							-0.559308	0.1571	-0.558776	0.274338	-0.559121	0.591888	-0.559264	-0.281476	-0.558997	-0.035663	-0.559076	0.048717	-0.559147	0.191525	-0.559401	0.181024							-0.559161	0.085876	-0.559283	0.155862	-0.558873	0.200831	-0.55924	-0.621916
-0.558127	0.366593	-0.558333	-0.439973	-0.55819	-0.134408	-0.558387	0.408106	-0.558015	0.139368	-0.558235	0.151159	-0.558343	0.069276							-0.558476	0.156886	-0.557944	0.272194	-0.558289	0.601431	-0.558433	-0.279434	-0.558165	-0.036072	-0.558244	0.049255	-0.558315	0.190378	-0.558569	0.179266							-0.558329	0.085127	-0.558452	0.153757	-0.558042	0.196543	-0.558408	-0.623582
-0.557295	0.369784	-0.557501	-0.438671	-0.557358	-0.137527	-0.557555	0.406459	-0.557184	0.135003	-0.557404	0.145707	-0.557512	0.069101							-0.557644	0.156315	-0.557112	0.270227	-0.557458	0.609125	-0.557601	-0.276126	-0.557333	-0.035995	-0.557412	0.050004	-0.557484	0.190434	-0.557738	0.177407							-0.557497	0.084132	-0.557621	0.150577	-0.55721	0.191707	-0.557577	-0.626341
-0.556463	0.372801	-0.556669	-0.438258	-0.556526	-0.140497	-0.556723	0.405676	-0.556352	0.131796	-0.556572	0.141167	-0.55668	0.069092							-0.556812	0.155618	-0.55628	0.268326	-0.556626	0.614495	-0.556769	-0.274765	-0.556501	-0.035866	-0.55658	0.051535	-0.556652	0.189332	-0.556906	0.175735							-0.556665	0.083681	-0.556789	0.150347	-0.556379	0.186894	-0.556745	-0.627888
-0.555631	0.375478	-0.555837	-0.437542	-0.555694	-0.142926	-0.555892	0.405071	-0.55552	0.129074	-0.555741	0.138775	-0.555848	0.070707							-0.55598	0.153944	-0.555448	0.266181	-0.555794	0.6188	-0.555938	-0.276597	-0.555669	-0.035493	-0.555749	0.05195	-0.55582	0.190159	-0.556074	0.174406							-0.555833	0.083859	-0.555958	0.150075	-0.555547	0.182041	-0.555914	-0.629789
-0.554799	0.37652	-0.555005	-0.435147	-0.554862	-0.143414	-0.55506	0.40424	-0.554689	0.127996	-0.554909	0.137484	-0.555017	0.071825							-0.555148	0.153003	-0.554616	0.26348	-0.554963	0.621853	-0.555106	-0.279402	-0.554837	-0.0346	-0.554917	0.054634	-0.554988	0.191017	-0.555243	0.172513							-0.555001	0.082533	-0.555127	0.150485	-0.554716	0.179925	-0.555082	-0.631565
-0.553967	0.37872	-0.554173	-0.433123	-0.55403	-0.141711	-0.554229	0.403699	-0.553857	0.127485	-0.554078	0.137615	-0.554185	0.072685							-0.554316	0.152333	-0.553784	0.261772	-0.554131	0.625004	-0.554275	-0.282131	-0.554006	-0.032735	-0.554085	0.056188	-0.554156	0.191106	-0.554411	0.171514							-0.554169	0.081936	-0.554296	0.150619	-0.553884	0.180804	-0.554251	-0.630741
-0.553135	0.380889	-0.553341	-0.431901	-0.553198	-0.139267	-0.553397	0.401684	-0.553025	0.12694	-0.553246	0.137258	-0.553353	0.074038							-0.553484	0.151048	-0.552952	0.260342	-0.5533	0.626959	-0.553443	-0.284525	-0.553174	-0.030004	-0.553253	0.057976	-0.553324	0.190782	-0.55358	0.171579							-0.553337	0.080484	-0.553464	0.150426	-0.553053	0.185062	-0.553419	-0.629962
-0.552303	0.381564	-0.552509	-0.429943	-0.552366	-0.13927	-0.552565	0.400497	-0.552193	0.126273	-0.552415	0.136985	-0.552521	0.075198							-0.552652	0.149708	-0.55212	0.258687	-0.552468	0.628059	-0.552612	-0.284672	-0.552342	-0.027055	-0.552422	0.057925	-0.552492	0.188365	-0.552748	0.172108							-0.552505	0.078699	-0.552633	0.151067	-0.552221	0.190204	-0.552587	-0.62908
-0.551471	0.38063	-0.551677	-0.426914	-0.551534	-0.137842	-0.551734	0.401528	-0.551362	0.125463	-0.551583	0.135382	-0.55169	0.076949							-0.55182	0.1489	-0.551288	0.256219	-0.551637	0.630867	-0.55178	-0.283458	-0.55151	-0.025028	-0.55159	0.056973	-0.551661	0.185513	-0.551917	0.172157							-0.551673	0.077106	-0.551802	0.152119	-0.55139	0.19394	-0.551756	-0.628583
-0.550639	0.378338	-0.550845	-0.424239	-0.550702	-0.13731	-0.550902	0.402956	-0.55053	0.124019	-0.550751	0.134219	-0.550858	0.0781							-0.550988	0.149048	-0.550456	0.254477	-0.550805	0.635339	-0.550948	-0.281472	-0.550678	-0.023506	-0.550758	0.05664	-0.550829	0.182754	-0.551085	0.17151							-0.550841	0.074094	-0.550971	0.152538	-0.550558	0.196258	-0.550924	-0.627615
-0.549807	0.374905	-0.550013	-0.422132	-0.54987	-0.136569	-0.55007	0.404245	-0.549698	0.123305	-0.54992	0.133592	-0.550026	0.077765							-0.550156	0.147741	-0.549623	0.253174	-0.549973	0.639412	-0.550117	-0.280592	-0.549846	-0.021572	-0.549926	0.056535	-0.549997	0.181758	-0.550254	0.170281							-0.55001	0.072015	-0.550139	0.153434	-0.549727	0.195876	-0.550093	-0.626591
-0.548975	0.368295	-0.549181	-0.419319	-0.549038	-0.134684	-0.549239	0.406098	-0.548867	0.12317	-0.549088	0.13336	-0.549195	0.078163							-0.549323	0.144811	-0.548791	0.252077	-0.549142	0.64358	-0.549285	-0.278415	-0.549014	-0.02003	-0.549094	0.055895	-0.549165	0.179934	-0.549422	0.170071							-0.549178	0.071433	-0.549308	0.155774	-0.548895	0.195546	-0.549261	-0.626431
-0.548143	0.362323	-0.548349	-0.416863	-0.548206	-0.132483	-0.548407	0.408212	-0.548035	0.124673	-0.548257	0.132843	-0.548363	0.079199							-0.548491	0.143364	-0.547959	0.250544	-0.54831	0.648024	-0.548454	-0.276321	-0.548182	-0.018208	-0.548263	0.0556	-0.548333	0.179655	-0.54859	0.170886							-0.548346	0.071395	-0.548477	0.15671	-0.548064	0.194821	-0.548429	-0.626992
-0.547311	0.357654	-0.547517	-0.414515	-0.547374	-0.129936	-0.547576	0.410164	-0.547203	0.125778	-0.547425	0.131718	-0.547531	0.079034							-0.547659	0.141177	-0.547127	0.247914	-0.547479	0.653723	-0.547622	-0.275386	-0.54735	-0.016702	-0.547431	0.054252	-0.547501	0.178553	-0.547759	0.171433							-0.547514	0.070223	-0.547645	0.157729	-0.547232	0.194372	-0.547598	-0.627768
-0.546479	0.357305	-0.546685	-0.412257	-0.546542	-0.128532	-0.546744	0.414095	-0.546371	0.126829	-0.546594	0.131693	-0.5467	0.074738							-0.546827	0.140759	-0.546295	0.243136	-0.546647	0.658211	-0.546791	-0.274851	-0.546518	-0.015547	-0.546599	0.053232	-0.546669	0.178063	-0.546927	0.172365							-0.546682	0.069576	-0.546814	0.158569	-0.546401	0.193105	-0.546766	-0.630865
-0.545647	0.358442	-0.545853	-0.409736	-0.54571	-0.126338	-0.545912	0.418123	-0.54554	0.128325	-0.545762	0.132299	-0.545868	0.06313							-0.545995	0.138855	-0.545463	0.238638	-0.545815	0.663439	-0.545959	-0.274005	-0.545686	-0.014944	-0.545767	0.052762	-0.545838	0.177364	-0.546096	0.173491							-0.54585	0.068373	-0.545983	0.158991	-0.545569	0.19225	-0.545935	-0.634453
-0.544815	0.359547	-0.545022	-0.407906	-0.544878	-0.124507	-0.545081	0.422129	-0.544708	0.12886	-0.544931	0.131736	-0.545036	0.050066							-0.545163	0.137361	-0.544631	0.235408	-0.544984	0.667587	-0.545127	-0.27449	-0.544854	-0.014756	-0.544936	0.050501	-0.545006	0.177019	-0.545264	0.175204							-0.545018	0.068598	-0.545152	0.159755	-0.544738	0.190219	-0.545103	-0.635836
-0.543983	0.360913	-0.54419	-0.406073	-0.544046	-0.122262	-0.544249	0.425202	-0.543876	0.128934	-0.544099	0.13143	-0.544205	0.038994							-0.544331	0.136147	-0.543799	0.232355	-0.544152	0.673532	-0.544296	-0.273384	-0.544022	-0.014295	-0.544104	0.049811	-0.544174	0.175997	-0.544433	0.178232							-0.544186	0.06967	-0.54432	0.161058	-0.543906	0.188084	-0.544271	-0.636386
-0.543151	0.362188	-0.543358	-0.402678	-0.543214	-0.119545	-0.543417	0.428876	-0.543045	0.129958	-0.543267	0.132379	-0.543373	0.03429							-0.543499	0.134474	-0.542967	0.229746	-0.543321	0.679455	-0.543464	-0.272356	-0.54319	-0.013547	-0.543272	0.049289	-0.543342	0.175922	-0.543601	0.181584							-0.543354	0.070675	-0.543489	0.161359	-0.543074	0.187237	-0.54344	-0.636273
-0.542319	0.364866	-0.542526	-0.401226	-0.542382	-0.117617	-0.542586	0.430417	-0.542213	0.131949	-0.542436	0.131464	-0.542541	0.034722							-0.542667	0.133522	-0.542135	0.22743	-0.542489	0.685506	-0.542633	-0.272081	-0.542358	-0.012921	-0.54244	0.047823	-0.54251	0.175663	-0.54277	0.184113							-0.542522	0.072283	-0.542658	0.162064	-0.542243	0.187183	-0.542608	-0.636408
-0.541487	0.367104	-0.541694	-0.397401	-0.541551	-0.117338	-0.541754	0.431319	-0.541381	0.13319	-0.541604	0.131825	-0.54171	0.03629							-0.541835	0.133833	-0.541303	0.226025	-0.541658	0.691631	-0.541801	-0.271405	-0.541526	-0.011908	-0.541609	0.045549	-0.541678	0.176839	-0.541938	0.186538							-0.54169	0.073459	-0.541826	0.163586	-0.541411	0.187652	-0.541777	-0.63602
-0.540655	0.368606	-0.540862	-0.39273	-0.540718	-0.116608	-0.540923	0.432569	-0.540549	0.135417	-0.540773	0.131657	-0.540878	0.038136							-0.541003	0.134011	-0.540471	0.225541	-0.540826	0.696157	-0.54097	-0.27019	-0.540694	-0.012118	-0.540777	0.038968	-0.540846	0.178422	-0.541106	0.188282							-0.540858	0.075449	-0.540995	0.164298	-0.54058	0.188252	-0.540945	-0.634584
-0.539823	0.370305	-0.54003	-0.389478	-0.539887	-0.117464	-0.540091	0.432704	-0.539718	0.136953	-0.539941	0.133017	-0.540046	0.039984							-0.540171	0.13501	-0.539639	0.22588	-0.539994	0.70003	-0.540138	-0.269474	-0.539862	-0.012447	-0.539945	0.03501	-0.540015	0.179299	-0.540275	0.188837							-0.540026	0.075247	-0.540164	0.165249	-0.539748	0.188417	-0.540114	-0.633384
-0.538991	0.372567	-0.539198	-0.386044	-0.539055	-0.117259	-0.539259	0.432776	-0.538886	0.137564	-0.53911	0.135511	-0.539215	0.041312							-0.539339	0.13583	-0.538807	0.227538	-0.539163	0.705217	-0.539306	-0.269862	-0.53903	-0.011664	-0.539113	0.035054	-0.539183	0.180818	-0.539443	0.188436							-0.539194	0.075635	-0.539333	0.166315	-0.538917	0.188592	-0.539282	-0.631815
-0.538159	0.374959	-0.538366	-0.382597	-0.538223	-0.114229	-0.538428	0.433799	-0.538054	0.138678	-0.538278	0.138398	-0.538383	0.043489							-0.538507	0.136167	-0.537975	0.228662	-0.538331	0.708895	-0.538475	-0.270851	-0.538198	-0.011295	-0.538281	0.03638	-0.538351	0.182063	-0.538612	0.188433							-0.538362	0.076599	-0.538501	0.166778	-0.538085	0.188713	-0.53845	-0.630335
-0.537327	0.378675	-0.537534	-0.379911	-0.537391	-0.112773	-0.537596	0.437986	-0.537223	0.141372	-0.537447	0.14052	-0.537551	0.045689							-0.537675	0.136591	-0.537143	0.230316	-0.5375	0.713449	-0.537643	-0.269788	-0.537366	-0.011082	-0.53745	0.037555	-0.537519	0.183431	-0.53778	0.188773							-0.53753	0.076775	-0.53767	0.167381	-0.537254	0.18935	-0.537619	-0.629135
-0.536495	0.384297	-0.536702	-0.376768	-0.536559	-0.110493	-0.536765	0.445483	-0.536391	0.145131	-0.536615	0.143256	-0.53672	0.048845							-0.536843	0.136388	-0.536311	0.233526	-0.536668	0.719249	-0.536812	-0.268117	-0.536534	-0.010822	-0.536618	0.038164	-0.536687	0.185312	-0.536949	0.189543							-0.536699	0.077559	-0.536839	0.16791	-0.536422	0.190271	-0.536787	-0.62846
-0.535663	0.388736	-0.53587	-0.373454	-0.535727	-0.109509	-0.535933	0.451867	-0.535559	0.150002	-0.535784	0.14704	-0.535888	0.053941							-0.536011	0.135228	-0.535479	0.236721	-0.535837	0.723913	-0.53598	-0.266356	-0.535702	-0.009908	-0.535786	0.038647	-0.535855	0.18555	-0.536117	0.191067							-0.535867	0.079425	-0.536008	0.168251	-0.535591	0.191084	-0.535956	-0.628949
-0.534831	0.392411	-0.535038	-0.369402	-0.534895	-0.10906	-0.535101	0.456316	-0.534728	0.155264	-0.534952	0.150109	-0.535056	0.059138							-0.535179	0.13448	-0.534647	0.23916	-0.535005	0.729462	-0.535149	-0.264602	-0.53487	-0.00862	-0.534954	0.040207	-0.535023	0.18724	-0.535286	0.193149							-0.535035	0.08241	-0.535176	0.168648	-0.534759	0.191382	-0.535124	-0.627927
-0.533999	0.395315	-0.534206	-0.36576	-0.534063	-0.106665	-0.53427	0.459017	-0.533896	0.160625	-0.534121	0.153201	-0.534225	0.06487							-0.534347	0.134292	-0.533815	0.240726	-0.534173	0.734656	-0.534317	-0.261922	-0.534038	-0.007394	-0.534123	0.044024	-0.534192	0.188441	-0.534454	0.195027							-0.534203	0.083832	-0.534345	0.169156	-0.533928	0.191549	-0.534292	-0.626753
-0.533167	0.397243	-0.533374	-0.362887	-0.533231	-0.102939	-0.533438	0.461953	-0.533064	0.164984	-0.533289	0.155774	-0.533393	0.068423							-0.533515	0.135159	-0.532983	0.241315	-0.533342	0.740212	-0.533485	-0.258449	-0.533206	-0.00632	-0.533291	0.047884	-0.53336	0.190929	-0.533623	0.196606							-0.533371	0.086143	-0.533514	0.170734	-0.533096	0.192349	-0.533461	-0.623921
-0.532335	0.401183	-0.532542	-0.360737	-0.532399	-0.098918	-0.532606	0.465227	-0.532232	0.169414	-0.532457	0.158453	-0.532561	0.070715							-0.532683	0.136659	-0.532151	0.241783	-0.53251	0.745923	-0.532654	-0.256606	-0.532375	-0.004005	-0.532459	0.050735	-0.532528	0.193783	-0.532791	0.19848							-0.532539	0.086362	-0.532682	0.17324	-0.532265	0.194582	-0.532629	-0.621387
-0.531503	0.404516	-0.53171	-0.356927	-0.531567	-0.093537	-0.531775	0.470395	-0.531401	0.174374	-0.531626	0.161722	-0.53173	0.073864							-0.531851	0.138313	-0.531319	0.243338	-0.531679	0.751558	-0.531822	-0.256595	-0.531543	-0.00177	-0.531627	0.053474	-0.531696	0.19781	-0.531959	0.200259							-0.531707	0.088565	-0.531851	0.175398	-0.531433	0.195831	-0.531798	-0.618424
-0.530671	0.407964	-0.530878	-0.350774	-0.530735	-0.087862	-0.530943	0.475959	-0.530569	0.179965	-0.530794	0.164344	-0.530898	0.078906							-0.531019	0.140824	-0.530487	0.244995	-0.530847	0.756692	-0.530991	-0.255695	-0.530711	0.000586	-0.530796	0.055997	-0.530864	0.202994	-0.531128	0.202719							-0.530875	0.091525	-0.53102	0.177875	-0.530602	0.197748	-0.530966	-0.615323
-0.529839	0.411802	-0.530046	-0.345626	-0.529903	-0.082659	-0.530111	0.480478	-0.529737	0.18503	-0.529963	0.167021	-0.530066	0.083816							-0.530187	0.143879	-0.529655	0.247182	-0.530015	0.762761	-0.530159	-0.253935	-0.529879	0.003987	-0.529964	0.059304	-0.530032	0.208698	-0.530296	0.205569							-0.530043	0.092682	-0.530189	0.180551	-0.52977	0.198725	-0.530134	-0.613249
-0.529007	0.415636	-0.529214	-0.339558	-0.529071	-0.076994	-0.52928	0.48471	-0.528906	0.189401	-0.529131	0.170297	-0.529235	0.087753							-0.529355	0.145955	-0.528823	0.25036	-0.529184	0.76931	-0.529328	-0.251194	-0.529047	0.007786	-0.529132	0.063187	-0.5292	0.214984	-0.529465	0.208778							-0.529211	0.094592	-0.529357	0.183645	-0.528939	0.20077	-0.529303	-0.610746
-0.528175	0.420393	-0.528383	-0.334089	-0.528239	-0.070994	-0.528448	0.48869	-0.528074	0.193683	-0.5283	0.174475	-0.528403	0.09239							-0.528523	0.148361	-0.527991	0.253165	-0.528352	0.775614	-0.528496	-0.248537	-0.528215	0.011741	-0.5283	0.067177	-0.528369	0.219232	-0.528633	0.212276							-0.528379	0.096203	-0.528526	0.18679	-0.528107	0.203645	-0.528471	-0.607883
-0.527343	0.425265	-0.527551	-0.328465	-0.527407	-0.064968	-0.527617	0.493633	-0.527242	0.198065	-0.527468	0.179111	-0.527571	0.09804							-0.527691	0.151863	-0.527159	0.255964	-0.527521	0.782815	-0.527664	-0.24594	-0.527383	0.015321	-0.527468	0.071807	-0.527537	0.224002	-0.527802	0.216311							-0.527547	0.09768	-0.527695	0.19051	-0.527276	0.205882	-0.52764	-0.605395
-0.526511	0.428981	-0.526719	-0.322866	-0.526575	-0.059404	-0.526785	0.498578	-0.52641	0.202464	-0.526637	0.183797	-0.52674	0.104456							-0.526859	0.15464	-0.526327	0.258255	-0.526689	0.788404	-0.526833	-0.242536	-0.526551	0.018479	-0.526637	0.076916	-0.526705	0.228977	-0.52697	0.220135							-0.526715	0.098779	-0.526863	0.19524	-0.526444	0.208837	-0.526808	-0.602017
-0.525679	0.433045	-0.525887	-0.316904	-0.525743	-0.054881	-0.525953	0.502849	-0.525579	0.207797	-0.525805	0.188426	-0.525908	0.109855							-0.526027	0.157159	-0.525495	0.261537	-0.525858	0.794049	-0.526001	-0.238713	-0.525719	0.022043	-0.525805	0.081432	-0.525873	0.233453	-0.526138	0.223155							-0.525883	0.100464	-0.526032	0.198965	-0.525612	0.211688	-0.525977	-0.598615
-0.524847	0.437524	-0.525055	-0.310802	-0.524911	-0.050546	-0.525122	0.506575	-0.524747	0.214558	-0.524973	0.192731	-0.525076	0.116013							-0.525195	0.160882	-0.524663	0.264594	-0.525026	0.800245	-0.52517	-0.233385	-0.524887	0.025799	-0.524973	0.08702	-0.525041	0.238738	-0.525307	0.226553							-0.525051	0.101576	-0.525201	0.201781	-0.524781	0.215431	-0.525145	-0.595015
-0.524015	0.442285	-0.524223	-0.305307	-0.524079	-0.044869	-0.52429	0.510971	-0.523915	0.222015	-0.524142	0.197241	-0.524245	0.122468							-0.524363	0.165869	-0.523831	0.268226	-0.524194	0.807376	-0.524338	-0.227799	-0.524055	0.030419	-0.524141	0.092759	-0.524209	0.242489	-0.524475	0.231324							-0.524219	0.103247	-0.52437	0.204595	-0.523949	0.219007	-0.524313	-0.592662
-0.523183	0.447574	-0.523391	-0.300769	-0.523247	-0.038913	-0.523459	0.515456	-0.523084	0.224984	-0.52331	0.20107	-0.523413	0.128367							-0.52353	0.170326	-0.522999	0.271276	-0.523363	0.813607	-0.523507	-0.220776	-0.523223	0.034625	-0.52331	0.099197	-0.523377	0.247172	-0.523644	0.236046							-0.523387	0.105803	-0.523538	0.208371	-0.523118	0.223611	-0.523482	-0.59015
-0.522351	0.451852	-0.522559	-0.295138	-0.522415	-0.033328	-0.522627	0.520588	-0.522252	0.226653	-0.522479	0.20561	-0.522581	0.132994							-0.522698	0.173377	-0.522167	0.274609	-0.522531	0.821463	-0.522675	-0.211702	-0.522391	0.039005	-0.522478	0.104158	-0.522546	0.250628	-0.522812	0.239754							-0.522556	0.108618	-0.522707	0.212399	-0.522286	0.226685	-0.52265	-0.587272
-0.521519	0.456879	-0.521727	-0.289339	-0.521583	-0.026655	-0.521795	0.525302	-0.52142	0.229654	-0.521647	0.210668	-0.521749	0.138482							-0.521866	0.17705	-0.521335	0.277006	-0.5217	0.827574	-0.521843	-0.200484	-0.521559	0.044379	-0.521646	0.108557	-0.521714	0.252764	-0.521981	0.242365							-0.521724	0.112395	-0.521876	0.214967	-0.521455	0.230021	-0.521819	-0.585972
-0.520687	0.461699	-0.520895	-0.282615	-0.520751	-0.020579	-0.520964	0.530661	-0.520588	0.235686	-0.520816	0.215504	-0.520918	0.14349							-0.521034	0.179926	-0.520503	0.280312	-0.520868	0.832947	-0.521012	-0.18911	-0.520727	0.048602	-0.520814	0.113692	-0.520882	0.256282	-0.521149	0.244718							-0.520892	0.115251	-0.521045	0.21748	-0.520623	0.230791	-0.520987	-0.58526
-0.519855	0.467141	-0.520063	-0.27595	-0.519919	-0.01507	-0.520132	0.536672	-0.519757	0.242021	-0.519984	0.220982	-0.520086	0.149144							-0.520202	0.183492	-0.519671	0.282904	-0.520037	0.83688	-0.52018	-0.179889	-0.519895	0.052699	-0.519983	0.119169	-0.52005	0.261395	-0.520318	0.247426							-0.52006	0.120213	-0.520213	0.220246	-0.519792	0.233474	-0.520155	-0.583591
-0.519023	0.472392	-0.519231	-0.268611	-0.519087	-0.008201	-0.5193	0.541794	-0.518925	0.249571	-0.519153	0.226597	-0.519254	0.155616							-0.51937	0.187717	-0.518839	0.285591	-0.519205	0.839956	-0.519349	-0.173361	-0.519063	0.057262	-0.519151	0.12545	-0.519218	0.266815	-0.519486	0.250306							-0.519228	0.123234	-0.519382	0.223991	-0.51896	0.235546	-0.519324	-0.579633
-0.518191	0.477309	-0.518399	-0.260792	-0.518255	-0.001717	-0.518469	0.546652	-0.518093	0.256174	-0.518321	0.231468	-0.518423	0.162271							-0.518538	0.192229	-0.518007	0.290466	-0.518373	0.842153	-0.518517	-0.169135	-0.518231	0.060464	-0.518319	0.130541	-0.518386	0.272245	-0.518654	0.253373							-0.518396	0.127392	-0.518551	0.227178	-0.518129	0.239373	-0.518492	-0.575444
-0.517359	0.482361	-0.517567	-0.254791	-0.517423	0.004794	-0.517637	0.551878	-0.517262	0.262885	-0.51749	0.236537	-0.517591	0.170438							-0.517706	0.19608	-0.517175	0.295622	-0.517542	0.842545	-0.517686	-0.166624	-0.517399	0.064068	-0.517487	0.134983	-0.517554	0.276755	-0.517823	0.25738							-0.517564	0.130968	-0.517719	0.230678	-0.517297	0.243423	-0.517661	-0.570442
-0.516527	0.487135	-0.516735	-0.248455	-0.516591	0.009502	-0.516806	0.557246	-0.51643	0.27041	-0.516658	0.242187	-0.516759	0.177476							-0.516874	0.199525	-0.516343	0.301663	-0.51671	0.841204	-0.516854	-0.165468	-0.516567	0.069416	-0.516655	0.139861	-0.516723	0.281979	-0.516991	0.262296							-0.516732	0.134865	-0.516888	0.234418	-0.516466	0.247966	-0.516829	-0.564748
-0.515694	0.488025	-0.515903	-0.242018	-0.515759	0.01394	-0.515974	0.562182	-0.515598	0.278004	-0.515826	0.248021	-0.515928	0.184405							-0.516042	0.202312	-0.515511	0.308392	-0.515879	0.843423	-0.516022	-0.163534	-0.515735	0.074132	-0.515824	0.143842	-0.515891	0.286863	-0.51616	0.267727							-0.5159	0.139211	-0.516057	0.238322	-0.515634	0.252406	-0.515997	-0.559364
-0.514862	0.489157	-0.515071	-0.235806	-0.514928	0.019686	-0.515142	0.567023	-0.514766	0.28619	-0.514995	0.253784	-0.515096	0.192598							-0.51521	0.20593	-0.514679	0.315593	-0.515047	0.84847	-0.515191	-0.159011	-0.514903	0.078145	-0.514992	0.146589	-0.515059	0.292491	-0.515328	0.273711							-0.515068	0.143691	-0.515226	0.241364	-0.514803	0.257109	-0.515166	-0.556497
-0.51403	0.490867	-0.514239	-0.229874	-0.514096	0.025872	-0.514311	0.572043	-0.513935	0.294181	-0.514163	0.259184	-0.514264	0.200592							-0.514378	0.210391	-0.513847	0.324647	-0.514215	0.854628	-0.514359	-0.153854	-0.514071	0.082053	-0.51416	0.15086	-0.514227	0.297047	-0.514497	0.279867							-0.514236	0.147556	-0.514394	0.24484	-0.513971	0.261812	-0.514334	-0.553732
-0.513198	0.493828	-0.513407	-0.224106	-0.513264	0.031792	-0.513479	0.577124	-0.513103	0.301012	-0.513332	0.264987	-0.513433	0.208834							-0.513546	0.214645	-0.513015	0.335317	-0.513384	0.862025	-0.513528	-0.147188	-0.513239	0.084955	-0.513328	0.153031	-0.513395	0.301396	-0.513665	0.285477							-0.513404	0.152432	-0.513563	0.247792	-0.51314	0.265929	-0.513503	-0.55126
-0.512366	0.496553	-0.512575	-0.218774	-0.512432	0.036425	-0.512647	0.582238	-0.512271	0.308074	-0.5125	0.2704	-0.512601	0.216584							-0.512714	0.219236	-0.512183	0.344624	-0.512552	0.869169	-0.512696	-0.141644	-0.512407	0.08688	-0.512497	0.155945	-0.512563	0.30623	-0.512834	0.290333							-0.512572	0.155912	-0.512732	0.250673	-0.512308	0.268521	-0.512671	-0.549883
-0.511534	0.50007	-0.511743	-0.21213	-0.5116	0.041961	-0.511816	0.588381	-0.51144	0.314886	-0.511669	0.276103	-0.511769	0.22442							-0.511882	0.223111	-0.511351	0.35336	-0.511721	0.87754	-0.511865	-0.13606	-0.511575	0.089142	-0.511665	0.159598	-0.511731	0.310648	-0.512002	0.294716							-0.51174	0.159538	-0.5119	0.254195	-0.511477	0.268337	-0.51184	-0.548571
-0.510702	0.502966	-0.510912	-0.20551	-0.510768	0.049343	-0.510984	0.593971	-0.510608	0.32094	-0.510837	0.281645	-0.510938	0.238529							-0.51105	0.227911	-0.510519	0.360067	-0.510889	0.884274	-0.511033	-0.130244	-0.510743	0.091551	-0.510833	0.164007	-0.510899	0.316109	-0.511171	0.298605							-0.510908	0.164215	-0.511069	0.257685	-0.510645	0.266934	-0.511008	-0.54541
-0.50987	0.506225	-0.51008	-0.200941	-0.509936	0.056793	-0.510153	0.598444	-0.509776	0.327527	-0.510006	0.288895	-0.510106	0.249598							-0.510218	0.233535	-0.509687	0.366429	-0.510058	0.891734	-0.510201	-0.124811	-0.509912	0.094621	-0.510001	0.169389	-0.510068	0.321343	-0.510339	0.30269							-0.510076	0.167386	-0.510238	0.261993	-0.509814	0.266286	-0.510176	-0.542869
-0.509038	0.509654	-0.509248	-0.194352	-0.509104	0.06369	-0.509321	0.602707	-0.508944	0.336233	-0.509174	0.295778	-0.509274	0.256183							-0.509386	0.237748	-0.508855	0.371261	-0.509226	0.898357	-0.50937	-0.119672	-0.50908	0.09791	-0.509169	0.174485	-0.509236	0.326436	-0.509507	0.30674							-0.509245	0.172591	-0.509407	0.265373	-0.508982	0.268273	-0.509345	-0.539567
-0.508206	0.512365	-0.508416	-0.187367	-0.508272	0.070691	-0.508489	0.606237	-0.508113	0.342989	-0.508343	0.302062	-0.508443	0.263997							-0.508554	0.242321	-0.508023	0.376354	-0.508394	0.905103	-0.508538	-0.113865	-0.508248	0.101968	-0.508338	0.179704	-0.508404	0.332031	-0.508676	0.310899							-0.508413	0.17764	-0.508575	0.269979	-0.508151	0.273255	-0.508513	-0.535738
-0.507374	0.518511	-0.507584	-0.181124	-0.50744	0.077461	-0.507658	0.611077	-0.507281	0.349486	-0.507511	0.307724	-0.507611	0.27185							-0.507722	0.247748	-0.507191	0.382286	-0.507563	0.913406	-0.507707	-0.108584	-0.507416	0.106282	-0.507506	0.185884	-0.507572	0.338212	-0.507844	0.315274							-0.507581	0.182077	-0.507744	0.273718	-0.507319	0.278349	-0.507682	-0.530772
-0.506542	0.523048	-0.506752	-0.174246	-0.506608	0.082441	-0.506826	0.615528	-0.506449	0.355051	-0.506679	0.314075	-0.506779	0.27881							-0.50689	0.252616	-0.506359	0.387314	-0.506731	0.922656	-0.506875	-0.103396	-0.506584	0.110309	-0.506674	0.19142	-0.50674	0.345527	-0.507013	0.320311							-0.506749	0.187473	-0.506913	0.277611	-0.506487	0.281646	-0.50685	-0.525777
-0.50571	0.529144	-0.50592	-0.168104	-0.505776	0.087406	-0.505994	0.619967	-0.505618	0.360675	-0.505848	0.321019	-0.505948	0.285948							-0.506058	0.25785	-0.505527	0.392186	-0.5059	0.930518	-0.506044	-0.098331	-0.505752	0.113977	-0.505842	0.197693	-0.505908	0.356387	-0.506181	0.326724							-0.505917	0.192889	-0.506082	0.282061	-0.505656	0.285475	-0.506018	-0.520314
-0.504878	0.533932	-0.505088	-0.161518	-0.504944	0.093892	-0.505163	0.622486	-0.504786	0.36747	-0.505016	0.326653	-0.505116	0.291496							-0.505226	0.262675	-0.504695	0.397652	-0.505068	0.936766	-0.505212	-0.093267	-0.50492	0.11844	-0.505011	0.204158	-0.505077	0.369432	-0.50535	0.331706							-0.505085	0.198672	-0.50525	0.287342	-0.504824	0.290214	-0.505187	-0.513064
-0.504046	0.539121	-0.504256	-0.154733	-0.504112	0.099267	-0.504331	0.624344	-0.503954	0.374454	-0.504185	0.332195	-0.504284	0.297789							-0.504394	0.267926	-0.503863	0.402872	-0.504237	0.941583	-0.50438	-0.087331	-0.504088	0.122916	-0.504179	0.210486	-0.504245	0.380137	-0.504518	0.33702							-0.504253	0.202637	-0.504419	0.291401	-0.503993	0.294159	-0.504355	-0.505896
-0.503214	0.544265	-0.503424	-0.149019	-0.50328	0.104322	-0.5035	0.625027	-0.503122	0.381595	-0.503353	0.338187	-0.503453	0.304344							-0.503562	0.273101	-0.503031	0.408563	-0.503405	0.947124	-0.503549	-0.079796	-0.503256	0.127986	-0.503347	0.216465	-0.503413	0.38869	-0.503687	0.341316							-0.503421	0.20628	-0.503588	0.295272	-0.503161	0.300318	-0.503524	-0.500359
-0.502382	0.549649	-0.502592	-0.142006	-0.502448	0.109483	-0.502668	0.627081	-0.502291	0.389054	-0.502522	0.344724	-0.502621	0.311223							-0.50273	0.278378	-0.502199	0.414685	-0.502573	0.952752	-0.502717	-0.073432	-0.502424	0.134082	-0.502515	0.223612	-0.502581	0.39574	-0.502855	0.344059							-0.502589	0.210419	-0.502756	0.300055	-0.50233	0.305646	-0.502692	-0.495185
-0.50155	0.555727	-0.50176	-0.136078	-0.501616	0.114961	-0.501836	0.62904	-0.501459	0.396417	-0.50169	0.351932	-0.501789	0.318164							-0.501898	0.283962	-0.501366	0.420956	-0.501742	0.957358	-0.501886	-0.06755	-0.501592	0.139189	-0.501684	0.230822	-0.501749	0.401975	-0.502023	0.347063							-0.501757	0.214446	-0.501925	0.305469	-0.501498	0.310781	-0.50186	-0.489475
-0.500718	0.560906	-0.500928	-0.12926	-0.500784	0.120302	-0.501005	0.632244	-0.500627	0.403008	-0.500859	0.360044	-0.500958	0.323075							-0.501066	0.28862	-0.500534	0.426835	-0.50091	0.961077	-0.501054	-0.060691	-0.50076	0.144304	-0.500852	0.238524	-0.500917	0.408888	-0.501192	0.350811							-0.500925	0.217634	-0.501094	0.310101	-0.500667	0.315873	-0.501029	-0.482681
-0.499886	0.565291	-0.500096	-0.123076	-0.499952	0.12699	-0.500173	0.637276	-0.499796	0.409763	-0.500027	0.367085	-0.500126	0.327877							-0.500234	0.294002	-0.499702	0.433552	-0.500079	0.965697	-0.500223	-0.053322	-0.499928	0.148959	-0.50002	0.244857	-0.500085	0.415905	-0.50036	0.35534							-0.500093	0.220629	-0.500263	0.315407	-0.499835	0.321257	-0.500197	-0.475368
-0.499054	0.570794	-0.499264	-0.11817	-0.49912	0.133343	-0.499341	0.643524	-0.498964	0.415873	-0.499195	0.373946	-0.499294	0.333436							-0.499402	0.29858	-0.49887	0.438865	-0.499247	0.970067	-0.499391	-0.045746	-0.499096	0.154284	-0.499188	0.251634	-0.499253	0.421553	-0.499529	0.360546							-0.499261	0.224682	-0.499431	0.321729	-0.499004	0.326192	-0.499366	-0.470424
-0.498222	0.575669	-0.498432	-0.111431	-0.498288	0.139924	-0.49851	0.648714	-0.498132	0.42149	-0.498364	0.380923	-0.498463	0.338391							-0.498569	0.303796	-0.498038	0.443994	-0.498415	0.975269	-0.498559	-0.03811	-0.498264	0.160031	-0.498356	0.25794	-0.498422	0.427568	-0.498697	0.366779							-0.498429	0.229279	-0.4986	0.327993	-0.498172	0.332724	-0.498534	-0.464577
-0.49739	0.579658	-0.4976	-0.105767	-0.497456	0.147027	-0.497678	0.655458	-0.4973	0.427606	-0.497532	0.387899	-0.497631	0.344212							-0.497737	0.309387	-0.497206	0.448474	-0.497584	0.979773	-0.497728	-0.028689	-0.497432	0.164353	-0.497525	0.265266	-0.49759	0.433445	-0.497866	0.373632							-0.497597	0.233272	-0.497769	0.333922	-0.497341	0.338285	-0.497703	-0.45841
-0.496558	0.582947	-0.496768	-0.099461	-0.496624	0.152771	-0.496847	0.66076	-0.496469	0.434309	-0.496701	0.394053	-0.496799	0.349803							-0.496905	0.314354	-0.496374	0.453367	-0.496752	0.984634	-0.496896	-0.018108	-0.4966	0.16971	-0.496693	0.271928	-0.496758	0.438888	-0.497034	0.379501							-0.496765	0.237415	-0.496938	0.339127	-0.496509	0.34357	-0.496871	-0.449559
-0.495726	0.585653	-0.495936	-0.092826	-0.495792	0.158953	-0.496015	0.662514	-0.495637	0.440022	-0.495869	0.400486	-0.495968	0.35579							-0.496073	0.319148	-0.495542	0.458465	-0.495921	0.989132	-0.496065	-0.008535	-0.495768	0.17484	-0.495861	0.278877	-0.495926	0.444812	-0.496203	0.384877							-0.495933	0.241933	-0.496106	0.343866	-0.495678	0.3488	-0.496039	-0.439083
-0.494894	0.586093	-0.495104	-0.086651	-0.49496	0.164023	-0.495183	0.660907	-0.494805	0.445217	-0.495038	0.406194	-0.495136	0.361469							-0.495241	0.324189	-0.49471	0.46205	-0.495089	0.992604	-0.495233	0.000655	-0.494936	0.179289	-0.495029	0.286958	-0.495094	0.450376	-0.495371	0.389923							-0.495102	0.245274	-0.495275	0.349675	-0.494846	0.353117	-0.495208	-0.430215
-0.494062	0.587206	-0.494273	-0.081316	-0.494128	0.168707	-0.494352	0.658834	-0.493974	0.44956	-0.494206	0.410575	-0.494304	0.366127							-0.494409	0.329722	-0.493878	0.464849	-0.494258	0.996852	-0.494402	0.00985	-0.494104	0.183325	-0.494198	0.294681	-0.494262	0.456222	-0.494539	0.394123							-0.49427	0.249477	-0.494444	0.355633	-0.494015	0.357464	-0.494376	-0.420961
-0.49323	0.589614	-0.493441	-0.076154	-0.493296	0.174663	-0.49352	0.658362	-0.493142	0.453954	-0.493375	0.415754	-0.493473	0.370771							-0.493577	0.335365	-0.493046	0.467522	-0.493426	1.00034	-0.49357	0.019283	-0.493272	0.187395	-0.493366	0.301817	-0.49343	0.461619	-0.493708	0.398537							-0.493438	0.252226	-0.493612	0.360487	-0.493183	0.362863	-0.493545	-0.414963
-0.492398	0.593461	-0.492609	-0.070115	-0.492464	0.180688	-0.492689	0.661855	-0.49231	0.45787	-0.492543	0.420741	-0.492641	0.374759							-0.492745	0.340155	-0.492214	0.471064	-0.492594	1.00389	-0.492738	0.026648	-0.49244	0.19201	-0.492534	0.306445	-0.492599	0.466496	-0.492876	0.403868							-0.492606	0.255793	-0.492781	0.364728	-0.492352	0.367034	-0.492713	-0.408679
-0.491566	0.596919	-0.491777	-0.06464	-0.491632	0.186677	-0.491857	0.665366	-0.491479	0.462357	-0.491712	0.425349	-0.491809	0.379258							-0.491913	0.34445	-0.491382	0.476279	-0.491763	1.00839	-0.491907	0.033746	-0.491608	0.196305	-0.491702	0.311639	-0.491767	0.471812	-0.492045	0.409678							-0.491774	0.259423	-0.49195	0.369826	-0.49152	0.371797	-0.491881	-0.405542
-0.490734	0.600597	-0.490945	-0.059509	-0.4908	0.192865	-0.491025	0.668665	-0.490647	0.467205	-0.49088	0.430235	-0.490978	0.384605							-0.491081	0.349104	-0.49055	0.481477	-0.490931	1.01298	-0.491075	0.040343	-0.490776	0.200689	-0.490871	0.317745	-0.490935	0.476611	-0.491213	0.4149							-0.490942	0.264002	-0.491119	0.374182	-0.490689	0.375813	-0.49105	-0.401146
-0.489902	0.604429	-0.490113	-0.054069	-0.489969	0.197663	-0.490194	0.671634	-0.489815	0.471399	-0.490048	0.434325	-0.490146	0.389455							-0.490249	0.353316	-0.489718	0.485917	-0.4901	1.01713	-0.490244	0.047175	-0.489944	0.205261	-0.490039	0.32446	-0.490103	0.480517	-0.490382	0.419978							-0.49011	0.267493	-0.490287	0.378386	-0.489857	0.381486	-0.490218	-0.396919
-0.48907	0.606712	-0.489281	-0.049414	-0.489137	0.202027	-0.489362	0.674253	-0.488983	0.475645	-0.489217	0.439054	-0.489314	0.392876							-0.489417	0.357198	-0.488886	0.490896	-0.489268	1.02114	-0.489412	0.053747	-0.489112	0.209672	-0.489207	0.330932	-0.489271	0.483988	-0.48955	0.425329							-0.489278	0.271011	-0.489456	0.382549	-0.489026	0.385662	-0.489387	-0.39166
-0.488238	0.609844	-0.488449	-0.044065	-0.488305	0.205888	-0.48853	0.675832	-0.488152	0.480621	-0.488385	0.444412	-0.488483	0.396941							-0.488585	0.36019	-0.488054	0.495884	-0.488437	1.0246	-0.488581	0.060274	-0.488281	0.213335	-0.488375	0.337005	-0.488439	0.487434	-0.488719	0.429577							-0.488446	0.274892	-0.488625	0.386721	-0.488194	0.391285	-0.488555	-0.385814
-0.487406	0.61354	-0.487617	-0.038253	-0.487473	0.209037	-0.487699	0.679231	-0.48732	0.485122	-0.487554	0.449065	-0.487651	0.40212							-0.487753	0.363693	-0.487222	0.500171	-0.487605	1.02713	-0.487749	0.066481	-0.487449	0.216782	-0.487543	0.343317	-0.487607	0.490784	-0.487887	0.432723							-0.487614	0.278002	-0.487793	0.390349	-0.487363	0.396644	-0.487723	-0.380289
-0.486574	0.616833	-0.486785	-0.032062	-0.486641	0.213403	-0.486867	0.682078	-0.486488	0.489904	-0.486722	0.452992	-0.486819	0.406116							-0.486921	0.367432	-0.48639	0.504404	-0.486773	1.02939	-0.486917	0.073482	-0.486617	0.21944	-0.486712	0.349188	-0.486776	0.494351	-0.487055	0.43621							-0.486782	0.280457	-0.486962	0.393716	-0.486531	0.401487	-0.486892	-0.375197
-0.485742	0.619782	-0.485953	-0.026558	-0.485809	0.218138	-0.486036	0.684431	-0.485656	0.494235	-0.485891	0.4562	-0.485987	0.410394							-0.486089	0.370694	-0.485558	0.508981	-0.485942	1.03129	-0.486086	0.080059	-0.485785	0.222197	-0.48588	0.354603	-0.485944	0.497686	-0.486224	0.439532							-0.48595	0.282764	-0.486131	0.397116	-0.485699	0.405532	-0.48606	-0.370299
-0.48491	0.623311	-0.485121	-0.021977	-0.484977	0.222978	-0.485204	0.687164	-0.484825	0.498715	-0.485059	0.459908	-0.485156	0.414396							-0.485257	0.374101	-0.484726	0.514078	-0.48511	1.03449	-0.485254	0.085241	-0.484953	0.225061	-0.485048	0.359603	-0.485112	0.501738	-0.485392	0.442657							-0.485118	0.285433	-0.4853	0.400168	-0.484868	0.409921	-0.485229	-0.366204
-0.484078	0.626698	-0.484289	-0.017211	-0.484145	0.227103	-0.484372	0.691019	-0.483993	0.503294	-0.484228	0.463504	-0.484324	0.418185							-0.484425	0.378211	-0.483894	0.519631	-0.484279	1.03684	-0.484423	0.089894	-0.484121	0.228284	-0.484216	0.3635	-0.48428	0.506305	-0.484561	0.447086							-0.484286	0.287301	-0.484468	0.404282	-0.484036	0.414226	-0.484397	-0.362385
-0.483246	0.630207	-0.483457	-0.011861	-0.483313	0.232001	-0.483541	0.69475	-0.483161	0.505348	-0.483396	0.468456	-0.483492	0.421545							-0.483593	0.381357	-0.483062	0.525186	-0.483447	1.03785	-0.483591	0.093569	-0.483289	0.232155	-0.483385	0.368009	-0.483448	0.51052	-0.483729	0.452131							-0.483454	0.290134	-0.483637	0.408731	-0.483205	0.418088	-0.483566	-0.358312
-0.482414	0.633387	-0.482625	-0.005051	-0.482481	0.235016	-0.482709	0.698257	-0.48233	0.506286	-0.482565	0.472595	-0.482661	0.423062							-0.482761	0.383945	-0.48223	0.529768	-0.482616	1.03966	-0.48276	0.097507	-0.482457	0.234732	-0.482553	0.372922	-0.482616	0.516081	-0.482898	0.456438							-0.482622	0.293415	-0.482806	0.412756	-0.482373	0.422416	-0.482734	-0.354095
-0.481582	0.63582	-0.481793	0.003476	-0.481649	0.238102	-0.481877	0.702026	-0.481498	0.507472	-0.481733	0.476762	-0.481829	0.424492							-0.481929	0.387085	-0.481398	0.534433	-0.481784	1.04183	-0.481928	0.100251	-0.481625	0.238454	-0.481721	0.37582	-0.481784	0.520097	-0.482066	0.459963							-0.48179	0.296337	-0.481975	0.416304	-0.481542	0.425227	-0.481902	-0.350118
-0.48075	0.637137	-0.480961	0.012859	-0.480817	0.241528	-0.481046	0.70535	-0.480666	0.509225	-0.480901	0.479979	-0.480997	0.426067							-0.481097	0.390615	-0.480566	0.537515	-0.480952	1.04361	-0.481096	0.101513	-0.480793	0.241972	-0.480889	0.379623	-0.480953	0.524638	-0.481235	0.463439							-0.480959	0.299038	-0.481143	0.419227	-0.48071	0.429298	-0.481071	-0.346357
-0.479918	0.638973	-0.480129	0.020618	-0.479985	0.244431	-0.480214	0.708972	-0.479834	0.511796	-0.48007	0.482421	-0.480166	0.427366							-0.480265	0.394211	-0.479734	0.540685	-0.480121	1.04577	-0.480265	0.10094	-0.479961	0.244812	-0.480057	0.383535	-0.480121	0.528734	-0.480403	0.467169							-0.480127	0.301675	-0.480312	0.422724	-0.479879	0.433017	-0.480239	-0.343522
-0.479086	0.640583	-0.479297	0.027174	-0.479153	0.247028	-0.479383	0.711565	-0.479003	0.515165	-0.479238	0.485294	-0.479334	0.430521							-0.479433	0.397974	-0.478902	0.543259	-0.479289	1.04847	-0.479433	0.100144	-0.479129	0.248477	-0.479226	0.3877	-0.479289	0.531927	-0.479571	0.470963							-0.479295	0.304568	-0.479481	0.426239	-0.479047	0.436908	-0.479408	-0.339864
-0.478254	0.642891	-0.478465	0.035664	-0.478321	0.251371	-0.478551	0.713526	-0.478171	0.518458	-0.478407	0.488008	-0.478502	0.432639							-0.478601	0.401506	-0.47807	0.547787	-0.478458	1.05147	-0.478602	0.10009	-0.478297	0.252802	-0.478394	0.391843	-0.478457	0.535325	-0.47874	0.47488							-0.478463	0.306865	-0.478649	0.429476	-0.478216	0.439737	-0.478576	-0.336442
-0.477422	0.644917	-0.477634	0.043311	-0.477489	0.254978	-0.477719	0.715951	-0.477339	0.520617	-0.477575	0.490454	-0.477671	0.434854							-0.477769	0.40455	-0.477238	0.551244	-0.477626	1.0537	-0.47777	0.100193	-0.477465	0.25565	-0.477562	0.395462	-0.477625	0.539517	-0.477908	0.478494							-0.477631	0.309354	-0.477818	0.432327	-0.477384	0.443052	-0.477744	-0.333332
-0.47659	0.646859	-0.476802	0.047404	-0.476657	0.257448	-0.476888	0.71819	-0.476508	0.522634	-0.476744	0.493174	-0.476839	0.436899							-0.476937	0.406904	-0.476406	0.552957	-0.476794	1.05613	-0.476939	0.101308	-0.476633	0.258633	-0.47673	0.399701	-0.476793	0.543849	-0.477077	0.481351							-0.476799	0.312401	-0.476987	0.434951	-0.476553	0.446062	-0.476913	-0.33136
-0.475758	0.64847	-0.47597	0.052457	-0.475825	0.260569	-0.476056	0.71972	-0.475676	0.525189	-0.475912	0.49601	-0.476007	0.438064							-0.476105	0.408737	-0.475574	0.555414	-0.475963	1.05777	-0.476107	0.102868	-0.475801	0.261528	-0.475899	0.402876	-0.475961	0.547993	-0.476245	0.483854							-0.475967	0.315191	-0.476156	0.437771	-0.475721	0.44797	-0.476081	-0.329149
-0.474926	0.650145	-0.475138	0.054763	-0.474993	0.264966	-0.475224	0.721382	-0.474844	0.527688	-0.475081	0.498254	-0.475176	0.43879							-0.475273	0.41056	-0.474742	0.556762	-0.475131	1.05934	-0.475275	0.105455	-0.474969	0.262809	-0.475067	0.40553	-0.47513	0.552543	-0.475414	0.486639							-0.475135	0.316195	-0.475324	0.440244	-0.47489	0.449752	-0.47525	-0.327424
-0.474094	0.651858	-0.474306	0.05635	-0.474161	0.269197	-0.474393	0.72319	-0.474013	0.530054	-0.474249	0.501043	-0.474344	0.439775							-0.474441	0.413311	-0.47391	0.556439	-0.4743	1.06081	-0.474444	0.108458	-0.474137	0.263798	-0.474235	0.408998	-0.474298	0.555482	-0.474582	0.4899							-0.474303	0.316524	-0.474493	0.442489	-0.474058	0.451433	-0.474418	-0.324933
-0.473262	0.652791	-0.473474	0.058349	-0.473329	0.271641	-0.473561	0.725278	-0.473181	0.530917	-0.473418	0.50224	-0.473512	0.440126							-0.473609	0.416362	-0.473078	0.55607	-0.473468	1.06151	-0.473612	0.110693	-0.473305	0.265819	-0.473403	0.41261	-0.473466	0.559103	-0.473751	0.492572							-0.473471	0.317151	-0.473662	0.444243	-0.473227	0.452973	-0.473586	-0.321787
-0.47243	0.65421	-0.472642	0.06016	-0.472497	0.274083	-0.47273	0.727812	-0.472349	0.531417	-0.472586	0.503718	-0.472681	0.440017							-0.472777	0.419407	-0.472246	0.553964	-0.472637	1.06102	-0.472781	0.113125	-0.472473	0.268485	-0.472572	0.415539	-0.472634	0.562788	-0.472919	0.494573							-0.472639	0.318794	-0.47283	0.445546	-0.472395	0.45443	-0.472755	-0.318999
-0.471598	0.656444	-0.47181	0.0625	-0.471665	0.275895	-0.471898	0.72991	-0.471517	0.530654	-0.471754	0.505507	-0.471849	0.440278							-0.471944	0.422444	-0.471414	0.551118	-0.471805	1.06093	-0.471949	0.115428	-0.471641	0.270294	-0.47174	0.419513	-0.471802	0.566485	-0.472088	0.496947							-0.471807	0.319657	-0.471999	0.447113	-0.471564	0.456641	-0.471923	-0.31631
-0.470766	0.658298	-0.470978	0.064638	-0.470833	0.278142	-0.471066	0.731782	-0.470686	0.530949	-0.470923	0.506657	-0.471017	0.439913							-0.471112	0.424469	-0.470582	0.548261	-0.470973	1.06081	-0.471118	0.117845	-0.470809	0.272031	-0.470908	0.422794	-0.47097	0.569895	-0.471256	0.500022							-0.470975	0.321888	-0.471168	0.449135	-0.470732	0.459635	-0.471092	-0.313652
-0.469934	0.659516	-0.470146	0.065922	-0.470001	0.278672	-0.470235	0.733657	-0.469854	0.531135	-0.470091	0.507996	-0.470186	0.438546							-0.47028	0.426564	-0.46975	0.546413	-0.470142	1.06097	-0.470286	0.121453	-0.469977	0.272673	-0.470076	0.425314	-0.470138	0.572801	-0.470424	0.502901							-0.470143	0.324489	-0.470337	0.451475	-0.469901	0.46172	-0.47026	-0.310406
-0.469102	0.660169	-0.469314	0.066345	-0.469169	0.278871	-0.469403	0.734921	-0.469022	0.531701	-0.46926	0.509614	-0.469354	0.432481							-0.469448	0.42866	-0.468918	0.546678	-0.46931	1.06636	-0.469454	0.124267	-0.469145	0.27233	-0.469244	0.427925	-0.469307	0.575347	-0.469593	0.505619							-0.469311	0.326244	-0.469505	0.453987	-0.469069	0.464122	-0.469429	-0.308689
-0.46827	0.661404	-0.468482	0.067169	-0.468337	0.278602	-0.468571	0.736294	-0.468191	0.532308	-0.468428	0.5111	-0.468522	0.427324							-0.468616	0.430467	-0.468086	0.547445	-0.468479	1.0709	-0.468623	0.127198	-0.468313	0.272116	-0.468413	0.430074	-0.468475	0.578259	-0.468761	0.508257							-0.468479	0.327938	-0.468674	0.455244	-0.468237	0.465498	-0.468597	-0.306296
-0.467438	0.662249	-0.46765	0.067374	-0.467505	0.278468	-0.46774	0.737575	-0.467359	0.532362	-0.467597	0.512753	-0.467691	0.427301							-0.467784	0.432794	-0.467254	0.549131	-0.467647	1.07411	-0.467791	0.129989	-0.467481	0.271688	-0.467581	0.431867	-0.467643	0.580753	-0.46793	0.510209							-0.467648	0.328869	-0.467843	0.456456	-0.467406	0.466505	-0.467765	-0.304694
-0.466606	0.663534	-0.466818	0.067108	-0.466673	0.280729	-0.466908	0.739605	-0.466527	0.533038	-0.466765	0.514496	-0.466859	0.427377							-0.466952	0.43508	-0.466422	0.550338	-0.466816	1.07522	-0.46696	0.132099	-0.46665	0.270974	-0.466749	0.43259	-0.466811	0.582417	-0.467098	0.511455							-0.466816	0.329803	-0.467012	0.457011	-0.466574	0.467576	-0.466934	-0.303802
-0.465774	0.664597	-0.465986	0.066519	-0.465841	0.283436	-0.466077	0.740192	-0.465695	0.534171	-0.465934	0.51588	-0.466027	0.426952							-0.46612	0.437208	-0.46559	0.550391	-0.465984	1.07234	-0.466128	0.13497	-0.465818	0.271024	-0.465917	0.434831	-0.465979	0.582275	-0.466267	0.512926							-0.465984	0.331063	-0.46618	0.457074	-0.465743	0.467908	-0.466102	-0.303307
-0.464942	0.66591	-0.465154	0.065566	-0.465009	0.287154	-0.465245	0.740727	-0.464864	0.535618	-0.465102	0.516979	-0.465196	0.427193							-0.465288	0.438222	-0.464758	0.551065	-0.465152	1.06709	-0.465297	0.138106	-0.464986	0.270859	-0.465086	0.437227	-0.465147	0.582848	-0.465435	0.514086							-0.465152	0.331004	-0.465349	0.457127	-0.464911	0.469966	-0.465271	-0.302793
-0.46411	0.665909	-0.464322	0.065331	-0.464178	0.288587	-0.464413	0.741238	-0.464032	0.536664	-0.46427	0.518032	-0.464364	0.427454							-0.464456	0.439639	-0.463926	0.550964	-0.464321	1.06272	-0.464465	0.142021	-0.464154	0.271741	-0.464254	0.438113	-0.464315	0.580968	-0.464604	0.514184							-0.46432	0.331173	-0.464518	0.45735	-0.46408	0.471619	-0.464439	-0.302121
-0.463278	0.666772	-0.46349	0.064439	-0.463346	0.28827	-0.463582	0.741604	-0.4632	0.537231	-0.463439	0.518904	-0.463532	0.428287							-0.463624	0.440656	-0.463094	0.550794	-0.463489	1.06052	-0.463633	0.145533	-0.463322	0.272135	-0.463422	0.438789	-0.463484	0.574872	-0.463772	0.515314							-0.463488	0.330771	-0.463686	0.457982	-0.463248	0.472813	-0.463607	-0.300694
-0.462446	0.666571	-0.462658	0.063081	-0.462514	0.288853	-0.46275	0.741749	-0.462369	0.536968	-0.462607	0.51867	-0.462701	0.428284							-0.462792	0.441219	-0.462262	0.552018	-0.462658	1.05808	-0.462802	0.14816	-0.46249	0.272631	-0.46259	0.439681	-0.462652	0.569765	-0.46294	0.516323							-0.462656	0.331838	-0.462855	0.45918	-0.462417	0.474933	-0.462776	-0.298701
-0.461614	0.667362	-0.461827	0.063051	-0.461682	0.289369	-0.461919	0.741704	-0.461537	0.537034	-0.461776	0.517591	-0.461869	0.42785							-0.46196	0.44135	-0.46143	0.552624	-0.461826	1.05602	-0.46197	0.149454	-0.461658	0.272536	-0.461759	0.440226	-0.46182	0.566068	-0.462109	0.515955							-0.461824	0.332365	-0.462024	0.460466	-0.461585	0.476128	-0.461944	-0.296131
-0.460782	0.666377	-0.460995	0.061775	-0.46085	0.289011	-0.461087	0.741892	-0.460705	0.536386	-0.460944	0.51653	-0.461037	0.42751							-0.461128	0.441816	-0.460598	0.553173	-0.460994	1.05384	-0.461139	0.150896	-0.460826	0.273208	-0.460927	0.440828	-0.460988	0.565289	-0.461277	0.515831							-0.460992	0.33308	-0.461193	0.461004	-0.460754	0.477084	-0.461113	-0.294664
-0.45995	0.665115	-0.460163	0.062029	-0.460018	0.288202	-0.460255	0.74234	-0.459873	0.53588	-0.460113	0.515315	-0.460206	0.427035							-0.460296	0.441272	-0.459766	0.553319	-0.460163	1.05264	-0.460307	0.153535	-0.459994	0.273556	-0.460095	0.440799	-0.460156	0.565669	-0.460446	0.515812							-0.46016	0.333654	-0.460361	0.461391	-0.459922	0.477911	-0.460281	-0.294891
-0.459118	0.663822	-0.459331	0.061032	-0.459186	0.288019	-0.459424	0.743384	-0.459042	0.534485	-0.459281	0.513747	-0.459374	0.427481							-0.459464	0.440905	-0.458934	0.554225	-0.459331	1.05201	-0.459476	0.155602	-0.459162	0.273935	-0.459263	0.440444	-0.459324	0.565191	-0.459614	0.515388							-0.459328	0.334359	-0.45953	0.461762	-0.459091	0.478757	-0.459449	-0.295868
-0.458286	0.662653	-0.458499	0.058497	-0.458354	0.288163	-0.458592	0.743835	-0.45821	0.534073	-0.45845	0.512632	-0.458542	0.427494							-0.458632	0.440489	-0.458102	0.553315	-0.4585	1.04912	-0.458644	0.156901	-0.45833	0.273871	-0.458431	0.441405	-0.458492	0.564182	-0.458783	0.51521							-0.458496	0.334699	-0.458699	0.46131	-0.458259	0.477911	-0.458618	-0.29746
-0.457454	0.661465	-0.457667	0.056504	-0.457522	0.287141	-0.45776	0.742827	-0.457378	0.533511	-0.457618	0.51134	-0.457711	0.426768							-0.4578	0.439737	-0.45727	0.553761	-0.457668	1.04741	-0.457812	0.157989	-0.457498	0.274852	-0.4576	0.44202	-0.457661	0.564866	-0.457951	0.515851							-0.457664	0.334766	-0.457867	0.459801	-0.457428	0.478291	-0.457786	-0.298411
-0.456622	0.66068	-0.456835	0.054689	-0.45669	0.286851	-0.456929	0.741661	-0.456547	0.532328	-0.456787	0.510381	-0.456879	0.42667							-0.456968	0.438282	-0.456438	0.554046	-0.456837	1.04484	-0.456981	0.1583	-0.456666	0.275278	-0.456768	0.442651	-0.456829	0.565607	-0.45712	0.516029							-0.456832	0.3347	-0.457036	0.457994	-0.456596	0.47794	-0.456955	-0.29927
-0.45579	0.6591	-0.456003	0.052987	-0.455858	0.286232	-0.456097	0.738989	-0.455715	0.5319	-0.455955	0.508887	-0.456047	0.425954							-0.456136	0.437301	-0.455606	0.554038	-0.456005	1.04315	-0.456149	0.156169	-0.455834	0.276513	-0.455936	0.442368	-0.455997	0.565916	-0.456288	0.515885							-0.456	0.336149	-0.456205	0.456029	-0.455765	0.477959	-0.456123	-0.301014
-0.454958	0.657494	-0.455171	0.050338	-0.455026	0.285384	-0.455266	0.736217	-0.454883	0.530986	-0.455123	0.507458	-0.455216	0.425518							-0.455304	0.436217	-0.454773	0.554128	-0.455173	1.04084	-0.455318	0.153215	-0.455002	0.276241	-0.455104	0.441827	-0.455165	0.567243	-0.455456	0.516425							-0.455168	0.335489	-0.455374	0.454477	-0.454933	0.477293	-0.455292	-0.304035
-0.454126	0.655914	-0.454339	0.04674	-0.454194	0.283977	-0.454434	0.733993	-0.454051	0.530091	-0.454292	0.506293	-0.454384	0.42544							-0.454472	0.434273	-0.453941	0.554077	-0.454342	1.0395	-0.454486	0.149862	-0.45417	0.275401	-0.454273	0.44043	-0.454333	0.567824	-0.454625	0.516594							-0.454336	0.334891	-0.454542	0.453959	-0.454102	0.477622	-0.45446	-0.309066
-0.453294	0.654898	-0.453507	0.044571	-0.453362	0.283541	-0.453602	0.732088	-0.45322	0.52917	-0.45346	0.505289	-0.453552	0.425091							-0.45364	0.432429	-0.453109	0.553068	-0.45351	1.03845	-0.453655	0.147702	-0.453338	0.274916	-0.453441	0.438393	-0.453501	0.569219	-0.453793	0.516536							-0.453505	0.335079	-0.453711	0.452914	-0.45327	0.477593	-0.453628	-0.313875
-0.452462	0.653737	-0.452675	0.042041	-0.45253	0.282536	-0.452771	0.729976	-0.452388	0.528388	-0.452629	0.50405	-0.452721	0.424418							-0.452808	0.430842	-0.452277	0.552475	-0.452679	1.03672	-0.452823	0.144839	-0.452506	0.273257	-0.452609	0.435675	-0.452669	0.569918	-0.452962	0.516772							-0.452673	0.334228	-0.45288	0.451404	-0.452439	0.477346	-0.452797	-0.318991
-0.45163	0.652605	-0.451843	0.038923	-0.451698	0.281014	-0.451939	0.728518	-0.451556	0.52589	-0.451797	0.502447	-0.451889	0.422964							-0.451976	0.42876	-0.451445	0.552006	-0.451847	1.03412	-0.451991	0.140574	-0.451674	0.272006	-0.451777	0.433415	-0.451838	0.568756	-0.45213	0.516444							-0.451841	0.334322	-0.452049	0.450258	-0.451607	0.476932	-0.451965	-0.321953
-0.450798	0.650918	-0.451011	0.035188	-0.450866	0.279026	-0.451107	0.726252	-0.450725	0.524228	-0.450966	0.501025	-0.451057	0.421387							-0.451144	0.427413	-0.450613	0.550525	-0.451016	1.03232	-0.45116	0.137576	-0.450842	0.270892	-0.450945	0.431633	-0.451006	0.567715	-0.451299	0.514671							-0.451009	0.333905	-0.451217	0.449385	-0.450776	0.476523	-0.451134	-0.324432
-0.449966	0.649938	-0.450179	0.030867	-0.450034	0.275741	-0.450276	0.723462	-0.449893	0.522025	-0.450134	0.499099	-0.450226	0.419838							-0.450312	0.426028	-0.449781	0.548859	-0.450184	1.02998	-0.450328	0.135077	-0.45001	0.270668	-0.450114	0.429097	-0.450174	0.566348	-0.450467	0.512515							-0.450177	0.331635	-0.450386	0.447827	-0.449944	0.474888	-0.450302	-0.326835
-0.449134	0.648178	-0.449347	0.026167	-0.449202	0.272866	-0.449444	0.721464	-0.449061	0.520208	-0.449303	0.497193	-0.449394	0.417441							-0.44948	0.423372	-0.448949	0.54753	-0.449352	1.02602	-0.449497	0.132915	-0.449178	0.269046	-0.449282	0.426917	-0.449342	0.565202	-0.449636	0.510298							-0.449345	0.330844	-0.449555	0.446213	-0.449112	0.473561	-0.44947	-0.329244
-0.448302	0.646159	-0.448515	0.020446	-0.44837	0.269879	-0.448613	0.71835	-0.448229	0.518488	-0.448471	0.495366	-0.448562	0.415173							-0.448648	0.421424	-0.448117	0.546613	-0.448521	1.02278	-0.448665	0.130705	-0.448346	0.266896	-0.44845	0.424496	-0.44851	0.564924	-0.448804	0.507783							-0.448513	0.329906	-0.448723	0.444666	-0.448281	0.47173	-0.448639	-0.331497
-0.44747	0.645473	-0.447683	0.014982	-0.447538	0.26736	-0.447781	0.715053	-0.447398	0.516362	-0.44764	0.493376	-0.44773	0.413625							-0.447816	0.41977	-0.447285	0.545435	-0.447689	1.01959	-0.447834	0.128862	-0.447514	0.264178	-0.447618	0.422017	-0.447678	0.564621	-0.447972	0.505385							-0.447681	0.327482	-0.447892	0.44336	-0.447449	0.469698	-0.447807	-0.334469
-0.446638	0.643205	-0.446851	0.010404	-0.446706	0.265471	-0.446949	0.712349	-0.446566	0.513407	-0.446808	0.491472	-0.446899	0.411024							-0.446984	0.41795	-0.446453	0.542687	-0.446858	1.01684	-0.447002	0.12604	-0.446682	0.261855	-0.446787	0.41938	-0.446846	0.56436	-0.447141	0.503405							-0.446849	0.326086	-0.447061	0.441327	-0.446618	0.467267	-0.446976	-0.337123
-0.445806	0.640769	-0.446019	0.006549	-0.445874	0.264489	-0.446118	0.708523	-0.445734	0.511283	-0.445976	0.489347	-0.446067	0.408137							-0.446151	0.415272	-0.445621	0.539636	-0.446026	1.01459	-0.44617	0.123939	-0.44585	0.260324	-0.445955	0.416488	-0.446015	0.564261	-0.446309	0.501604							-0.446017	0.324624	-0.44623	0.438982	-0.445786	0.465061	-0.446144	-0.339934
-0.444974	0.638154	-0.445187	0.001735	-0.445042	0.262562	-0.445286	0.705158	-0.444903	0.509006	-0.445145	0.487226	-0.445235	0.405758							-0.445319	0.412707	-0.444789	0.536374	-0.445194	1.01225	-0.445339	0.121976	-0.445019	0.257865	-0.445123	0.413417	-0.445183	0.564347	-0.445478	0.49952							-0.445185	0.323284	-0.445398	0.437307	-0.444955	0.462538	-0.445312	-0.342729
-0.444142	0.634855	-0.444356	-0.00348	-0.44421	0.260342	-0.444454	0.702375	-0.444071	0.506234	-0.444313	0.484905	-0.444404	0.403499							-0.444487	0.410666	-0.443957	0.533201	-0.444363	1.00944	-0.444507	0.119616	-0.444187	0.256363	-0.444291	0.410446	-0.444351	0.564556	-0.444646	0.498							-0.444353	0.321055	-0.444567	0.43551	-0.444123	0.460701	-0.444481	-0.345501
-0.44331	0.632619	-0.443524	-0.008178	-0.443378	0.25737	-0.443623	0.699082	-0.443239	0.503718	-0.443482	0.481744	-0.443572	0.401013							-0.443655	0.408228	-0.443125	0.529421	-0.443531	1.00579	-0.443676	0.117884	-0.443355	0.255039	-0.44346	0.407619	-0.443519	0.563802	-0.443815	0.49677							-0.443521	0.318101	-0.443736	0.433023	-0.443292	0.458094	-0.443649	-0.347204
-0.442478	0.630792	-0.442692	-0.012906	-0.442546	0.254954	-0.442791	0.695061	-0.442407	0.499424	-0.44265	0.478978	-0.44274	0.398432							-0.442823	0.405666	-0.442293	0.524989	-0.4427	1.00182	-0.442844	0.115935	-0.442523	0.252998	-0.442628	0.405717	-0.442687	0.562757	-0.442983	0.495099							-0.442689	0.316182	-0.442904	0.429255	-0.44246	0.456168	-0.442818	-0.349806
-0.441646	0.627239	-0.44186	-0.018901	-0.441714	0.252894	-0.44196	0.691358	-0.441576	0.495567	-0.441819	0.475629	-0.441909	0.396128							-0.441991	0.403156	-0.441461	0.520536	-0.441868	0.998766	-0.442013	0.113203	-0.441691	0.249624	-0.441796	0.40366	-0.441855	0.562056	-0.442152	0.492538							-0.441857	0.315003	-0.442073	0.425843	-0.441629	0.45515	-0.441986	-0.353114
-0.440814	0.623878	-0.441028	-0.026176	-0.440882	0.250933	-0.441128	0.687177	-0.440744	0.491417	-0.440987	0.471882	-0.441077	0.39407							-0.441159	0.400477	-0.440629	0.51615	-0.441037	0.995255	-0.441181	0.109824	-0.440859	0.247103	-0.440964	0.401573	-0.441023	0.5608	-0.44132	0.489915							-0.441025	0.312336	-0.441242	0.42351	-0.440797	0.452546	-0.441155	-0.355316
-0.439982	0.620494	-0.440196	-0.035938	-0.44005	0.249063	-0.440296	0.683164	-0.439912	0.488764	-0.440156	0.467977	-0.440245	0.392534							-0.440327	0.397206	-0.439797	0.511576	-0.440205	0.991734	-0.440349	0.10625	-0.440027	0.244858	-0.440132	0.399665	-0.440192	0.560444	-0.440488	0.487486							-0.440194	0.309282	-0.440411	0.421719	-0.439966	0.450762	-0.440323	-0.358196
-0.43915	0.618018	-0.439364	-0.045902	-0.439218	0.247382	-0.439465	0.678617	-0.439081	0.485363	-0.439324	0.463649	-0.439414	0.389631							-0.439495	0.394282	-0.438965	0.509154	-0.439373	0.987615	-0.439518	0.102958	-0.439195	0.242513	-0.439301	0.397322	-0.43936	0.559529	-0.439657	0.485114							-0.439362	0.307432	-0.439579	0.420841	-0.439134	0.448746	-0.439491	-0.361313
-0.438318	0.61491	-0.438532	-0.053682	-0.438387	0.246388	-0.438633	0.674395	-0.438249	0.482682	-0.438493	0.459791	-0.438582	0.386699							-0.438663	0.391556	-0.438133	0.508139	-0.438542	0.983293	-0.438686	0.100102	-0.438363	0.240522	-0.438469	0.394761	-0.438528	0.558546	-0.438825	0.481797							-0.43853	0.305603	-0.438748	0.418949	-0.438303	0.44722	-0.43866	-0.363564
-0.437486	0.611681	-0.4377	-0.059478	-0.437555	0.24441	-0.437801	0.670828	-0.437417	0.480177	-0.437661	0.456305	-0.43775	0.383153							-0.437831	0.389195	-0.437301	0.507751	-0.43771	0.978715	-0.437855	0.097342	-0.437531	0.23745	-0.437637	0.392284	-0.437696	0.557055	-0.437994	0.47785							-0.437698	0.30353	-0.437917	0.416451	-0.437471	0.444881	-0.437828	-0.366436
-0.436654	0.608007	-0.436868	-0.067695	-0.436723	0.241682	-0.43697	0.666738	-0.436586	0.477206	-0.436829	0.452681	-0.436919	0.380301							-0.436999	0.386384	-0.436469	0.505863	-0.436879	0.973557	-0.437023	0.094498	-0.436699	0.233866	-0.436805	0.389342	-0.436864	0.555401	-0.437162	0.474216							-0.436866	0.301379	-0.437086	0.413961	-0.43664	0.444021	-0.436997	-0.368846
-0.435822	0.604335	-0.436036	-0.076463	-0.435891	0.239119	-0.436138	0.662528	-0.435754	0.474822	-0.435998	0.449211	-0.436087	0.37727							-0.436167	0.383837	-0.435637	0.504094	-0.436047	0.968422	-0.436192	0.092677	-0.435867	0.231155	-0.435974	0.386621	-0.436032	0.553394	-0.436331	0.470831							-0.436034	0.299509	-0.436254	0.412483	-0.435808	0.44318	-0.436165	-0.372358
-0.43499	0.600993	-0.435204	-0.083298	-0.435059	0.237127	-0.435307	0.658387	-0.434922	0.472914	-0.435166	0.446283	-0.435255	0.37424							-0.435335	0.381494	-0.434805	0.502658	-0.435216	0.963988	-0.43536	0.090284	-0.435035	0.228139	-0.435142	0.382686	-0.4352	0.550722	-0.435499	0.46789							-0.435202	0.296713	-0.435423	0.411307	-0.434977	0.440082	-0.435333	-0.375715
-0.434158	0.597781	-0.434372	-0.090007	-0.434227	0.234332	-0.434475	0.655029	-0.43409	0.469893	-0.434335	0.443171	-0.434424	0.371212							-0.434503	0.379251	-0.433973	0.499936	-0.434384	0.96036	-0.434528	0.087527	-0.434203	0.22571	-0.43431	0.379822	-0.434369	0.548504	-0.434668	0.465309							-0.43437	0.293218	-0.434592	0.409193	-0.434145	0.437149	-0.434502	-0.378455
-0.433326	0.593503	-0.43354	-0.095088	-0.433395	0.231124	-0.433643	0.651819	-0.433259	0.467048	-0.433503	0.440115	-0.433592	0.368276							-0.433671	0.376893	-0.433141	0.497831	-0.433552	0.956363	-0.433697	0.084611	-0.433371	0.223503	-0.433478	0.377052	-0.433537	0.54579	-0.433836	0.462292							-0.433538	0.290715	-0.43376	0.407772	-0.433314	0.434735	-0.43367	-0.381215
-0.432494	0.590582	-0.432708	-0.099993	-0.432563	0.228518	-0.432812	0.648597	-0.432427	0.463518	-0.432672	0.437031	-0.43276	0.365204							-0.432839	0.374402	-0.432309	0.497431	-0.432721	0.95196	-0.432865	0.080813	-0.432539	0.221375	-0.432647	0.37404	-0.432705	0.544274	-0.433004	0.458597							-0.432706	0.288809	-0.432929	0.406523	-0.432482	0.432925	-0.432839	-0.384
-0.431662	0.58805	-0.431876	-0.104938	-0.431731	0.225925	-0.43198	0.645506	-0.431595	0.460296	-0.43184	0.434711	-0.431929	0.361741							-0.432007	0.371926	-0.431477	0.496058	-0.431889	0.947623	-0.432034	0.078415	-0.431707	0.218875	-0.431815	0.370765	-0.431873	0.542401	-0.432173	0.454995							-0.431874	0.286888	-0.432098	0.405498	-0.431651	0.430686	-0.432007	-0.387372
-0.43083	0.584553	-0.431044	-0.109909	-0.430899	0.223924	-0.431148	0.641992	-0.430764	0.457339	-0.431009	0.432106	-0.431097	0.35777							-0.431175	0.368632	-0.430645	0.494157	-0.431058	0.944778	-0.431202	0.075613	-0.430875	0.215738	-0.430983	0.36758	-0.431041	0.539085	-0.431341	0.451754							-0.431042	0.284274	-0.431267	0.404364	-0.430819	0.429522	-0.431175	-0.390801
-0.429998	0.580171	-0.430212	-0.115372	-0.430067	0.22322	-0.430317	0.638517	-0.429932	0.455559	-0.430177	0.428813	-0.430265	0.352932							-0.430343	0.365597	-0.429813	0.491666	-0.430226	0.941292	-0.430371	0.072992	-0.430043	0.21327	-0.430151	0.364026	-0.430209	0.536206	-0.43051	0.448285							-0.43021	0.282284	-0.430435	0.402685	-0.429987	0.427552	-0.430344	-0.394552
-0.429166	0.576853	-0.42938	-0.120894	-0.429235	0.222055	-0.429485	0.634848	-0.4291	0.453452	-0.429345	0.426316	-0.429434	0.349062							-0.429511	0.362876	-0.428981	0.489057	-0.429394	0.937816	-0.429539	0.070047	-0.429211	0.210031	-0.429319	0.360986	-0.429377	0.533544	-0.429678	0.444612							-0.429378	0.279893	-0.429604	0.401009	-0.429156	0.425374	-0.429512	-0.398362
-0.428334	0.572868	-0.428548	-0.126973	-0.428403	0.220608	-0.428654	0.630924	-0.428268	0.45036	-0.428514	0.422802	-0.428602	0.34585							-0.428679	0.360068	-0.428149	0.486362	-0.428563	0.933223	-0.428707	0.066559	-0.428379	0.208283	-0.428488	0.357935	-0.428546	0.531516	-0.428847	0.441096							-0.428546	0.277092	-0.428773	0.398967	-0.428324	0.423585	-0.428681	-0.402537
-0.427502	0.569995	-0.427717	-0.132249	-0.427571	0.218867	-0.427822	0.626585	-0.427437	0.448309	-0.427682	0.419429	-0.42777	0.342266							-0.427847	0.357591	-0.427317	0.483696	-0.427731	0.925206	-0.427876	0.063263	-0.427547	0.206744	-0.427656	0.355295	-0.427714	0.529529	-0.428015	0.438224							-0.427714	0.274995	-0.427942	0.396383	-0.427493	0.421162	-0.427849	-0.405656
-0.42667	0.566446	-0.426885	-0.136566	-0.426739	0.216423	-0.42699	0.621687	-0.426605	0.445658	-0.426851	0.415792	-0.426939	0.339064							-0.427015	0.354337	-0.426485	0.480773	-0.4269	0.91675	-0.427044	0.060001	-0.426715	0.203728	-0.426824	0.35293	-0.426882	0.526734	-0.427184	0.435098							-0.426883	0.273106	-0.42711	0.393543	-0.426661	0.419737	-0.427017	-0.408207
-0.425838	0.563656	-0.426053	-0.141124	-0.425907	0.213183	-0.426159	0.617206	-0.425773	0.442564	-0.426019	0.411528	-0.426107	0.33602							-0.426183	0.350643	-0.425653	0.477765	-0.426068	0.908539	-0.426213	0.056846	-0.425883	0.202015	-0.425992	0.350803	-0.42605	0.52369	-0.426352	0.432541							-0.426051	0.271077	-0.426279	0.3911	-0.42583	0.41721	-0.426186	-0.41123
-0.425006	0.559902	-0.425221	-0.146786	-0.425075	0.208838	-0.425327	0.613181	-0.424942	0.43907	-0.425188	0.408333	-0.425275	0.333651							-0.425351	0.347131	-0.424821	0.474988	-0.425237	0.901652	-0.425381	0.053855	-0.425051	0.20057	-0.425161	0.349033	-0.425218	0.521486	-0.42552	0.430261							-0.425219	0.267319	-0.425448	0.389005	-0.424998	0.414851	-0.425354	-0.413926
-0.424174	0.555445	-0.424389	-0.151264	-0.424243	0.202982	-0.424496	0.6093	-0.42411	0.435332	-0.424356	0.405457	-0.424444	0.331106							-0.424519	0.343478	-0.423989	0.473066	-0.424405	0.896721	-0.42455	0.05024	-0.424219	0.198014	-0.424329	0.346949	-0.424386	0.520311	-0.424689	0.427361							-0.424387	0.264187	-0.424616	0.386773	-0.424167	0.413083	-0.424523	-0.416098
-0.423342	0.551209	-0.423557	-0.155515	-0.423411	0.198879	-0.423664	0.605002	-0.423278	0.431	-0.423525	0.402114	-0.423612	0.328163							-0.423687	0.340202	-0.423157	0.470334	-0.423573	0.892592	-0.423718	0.046136	-0.423387	0.195698	-0.423497	0.343976	-0.423554	0.517237	-0.423857	0.423895							-0.423555	0.263052	-0.423785	0.384878	-0.423335	0.411404	-0.423691	-0.41886
-0.422509	0.547019	-0.422725	-0.159676	-0.422579	0.197581	-0.422832	0.601172	-0.422446	0.427801	-0.422693	0.398196	-0.42278	0.324584							-0.422855	0.337169	-0.422325	0.467844	-0.422742	0.888719	-0.422886	0.042181	-0.422556	0.193112	-0.422665	0.340901	-0.422722	0.51376	-0.423026	0.421024							-0.422723	0.26215	-0.422954	0.383428	-0.422504	0.409532	-0.42286	-0.421939
-0.421678	0.543138	-0.421893	-0.16361	-0.421747	0.19738	-0.422001	0.597771	-0.421615	0.424891	-0.421862	0.39491	-0.421949	0.321242							-0.422023	0.33449	-0.421493	0.464706	-0.42191	0.884777	-0.422055	0.038432	-0.421724	0.189957	-0.421834	0.338651	-0.421891	0.511665	-0.422194	0.417977							-0.421891	0.260749	-0.422123	0.38146	-0.421672	0.407494	-0.422028	-0.425893
-0.420845	0.539119	-0.421061	-0.167611	-0.420915	0.19642	-0.421169	0.594129	-0.420783	0.421931	-0.42103	0.392218	-0.421117	0.318699							-0.421191	0.332363	-0.420661	0.460973	-0.421079	0.880856	-0.421223	0.034725	-0.420892	0.186916	-0.421002	0.336039	-0.421059	0.510151	-0.421363	0.415419							-0.421059	0.259047	-0.421291	0.379075	-0.420841	0.405074	-0.421196	-0.431193
-0.420013	0.534362	-0.420229	-0.172641	-0.420083	0.195356	-0.420337	0.590885	-0.419951	0.418755	-0.420198	0.389982	-0.420285	0.316303							-0.420358	0.33039	-0.419829	0.457263	-0.420247	0.877176	-0.420392	0.031334	-0.42006	0.185025	-0.42017	0.333786	-0.420227	0.508661	-0.420531	0.413229							-0.420227	0.257427	-0.42046	0.377054	-0.420009	0.402953	-0.420365	-0.437054
-0.419181	0.530054	-0.419397	-0.177395	-0.419251	0.193819	-0.419506	0.58757	-0.41912	0.415649	-0.419367	0.387388	-0.419454	0.313309							-0.419526	0.327954	-0.418997	0.453949	-0.419416	0.873779	-0.41956	0.02845	-0.419228	0.181445	-0.419338	0.331183	-0.419395	0.507258	-0.4197	0.410717							-0.419395	0.255672	-0.419629	0.374997	-0.419178	0.400584	-0.419533	-0.441766
-0.418349	0.526059	-0.418565	-0.182694	-0.418419	0.19276	-0.418674	0.583594	-0.418288	0.412268	-0.418535	0.384408	-0.418622	0.309839							-0.418694	0.325241	-0.418165	0.450293	-0.418584	0.869209	-0.418729	0.025042	-0.418396	0.178371	-0.418506	0.328795	-0.418563	0.505224	-0.418868	0.408603							-0.418563	0.253089	-0.418797	0.372555	-0.418346	0.398478	-0.418702	-0.445124
-0.417517	0.522056	-0.417733	-0.187155	-0.417587	0.191057	-0.417843	0.579436	-0.417456	0.409956	-0.417704	0.381027	-0.41779	0.306054							-0.417862	0.323034	-0.417333	0.44627	-0.417752	0.864806	-0.417897	0.021023	-0.417564	0.176026	-0.417675	0.325788	-0.417731	0.503372	-0.418036	0.406051							-0.417731	0.250978	-0.417966	0.370178	-0.417515	0.396296	-0.41787	-0.448013
-0.416685	0.518822	-0.416901	-0.190937	-0.416755	0.188249	-0.417011	0.575734	-0.416624	0.406861	-0.416872	0.37738	-0.416959	0.303067							-0.41703	0.320791	-0.416501	0.443781	-0.416921	0.861602	-0.417065	0.017027	-0.416732	0.174038	-0.416843	0.322519	-0.416899	0.502192	-0.417205	0.403455							-0.416899	0.249931	-0.417135	0.368188	-0.416683	0.395578	-0.417038	-0.450144
-0.415853	0.514766	-0.416069	-0.194836	-0.415923	0.186566	-0.416179	0.572111	-0.415793	0.403661	-0.416041	0.374702	-0.416127	0.300655							-0.416198	0.318887	-0.415669	0.440349	-0.416089	0.858307	-0.416234	0.012509	-0.4159	0.170922	-0.416011	0.319958	-0.416068	0.50029	-0.416373	0.400035							-0.416067	0.247526	-0.416304	0.366406	-0.415852	0.394247	-0.416207	-0.452565
-0.415021	0.510581	-0.415237	-0.198805	-0.415091	0.184464	-0.415348	0.568806	-0.414961	0.402275	-0.415209	0.372339	-0.415295	0.297461							-0.415366	0.317821	-0.414837	0.437005	-0.415258	0.855014	-0.415402	0.008522	-0.415068	0.168374	-0.415179	0.316813	-0.415236	0.498553	-0.415542	0.396628							-0.415235	0.246013	-0.415472	0.364395	-0.41502	0.392804	-0.415375	-0.4551
-0.414189	0.506872	-0.414405	-0.202339	-0.414259	0.182097	-0.414516	0.56476	-0.414129	0.400038	-0.414378	0.369259	-0.414463	0.294254							-0.414534	0.316091	-0.414005	0.432709	-0.414426	0.851435	-0.414571	0.006243	-0.414236	0.164836	-0.414348	0.313963	-0.414404	0.497203	-0.41471	0.393622							-0.414403	0.243276	-0.414641	0.362218	-0.414189	0.391524	-0.414544	-0.457819
-0.413357	0.503697	-0.413573	-0.2064	-0.413428	0.179402	-0.413684	0.56016	-0.413298	0.39773	-0.413546	0.366131	-0.413632	0.291615							-0.413702	0.313264	-0.413173	0.428926	-0.413594	0.848153	-0.413739	0.004386	-0.413404	0.161792	-0.413516	0.311313	-0.413572	0.496439	-0.413879	0.390389							-0.413571	0.241474	-0.41381	0.360407	-0.413357	0.390415	-0.413712	-0.461394
-0.412525	0.500594	-0.412741	-0.209702	-0.412596	0.176792	-0.412853	0.555974	-0.412466	0.395389	-0.412715	0.362892	-0.4128	0.288475							-0.41287	0.31138	-0.412341	0.42529	-0.412763	0.844127	-0.412908	0.002126	-0.412572	0.159293	-0.412684	0.309442	-0.41274	0.495855	-0.413047	0.386556							-0.41274	0.238777	-0.412979	0.358981	-0.412526	0.388887	-0.41288	-0.46471
-0.411693	0.497144	-0.411909	-0.213996	-0.411764	0.173601	-0.412021	0.55156	-0.411634	0.392904	-0.411883	0.359362	-0.411968	0.284277							-0.412038	0.309735	-0.411509	0.422091	-0.411931	0.839687	-0.412076	-0.000756	-0.41174	0.155878	-0.411852	0.307028	-0.411908	0.494391	-0.412216	0.38303							-0.411908	0.235943	-0.412147	0.357309	-0.411694	0.388279	-0.412049	-0.467378
-0.410861	0.493054	-0.411078	-0.218667	-0.410932	0.171674	-0.41119	0.547431	-0.410802	0.38935	-0.411051	0.356341	-0.411137	0.280363							-0.411206	0.307659	-0.410677	0.418798	-0.4111	0.835176	-0.411244	-0.003792	-0.410908	0.153729	-0.41102	0.304674	-0.411076	0.493439	-0.411384	0.379793							-0.411076	0.233961	-0.411316	0.355302	-0.410862	0.386862	-0.411217	-0.469481
-0.410029	0.489387	-0.410246	-0.222336	-0.4101	0.169185	-0.410358	0.543429	-0.409971	0.386541	-0.41022	0.353459	-0.410305	0.276965							-0.410374	0.305966	-0.409845	0.415173	-0.410268	0.831942	-0.410413	-0.006401	-0.410076	0.151575	-0.410189	0.301283	-0.410245	0.494013	-0.410553	0.376783							-0.410244	0.231638	-0.410485	0.353414	-0.410031	0.385296	-0.410386	-0.471742
-0.409197	0.485447	-0.409414	-0.226215	-0.409268	0.16684	-0.409526	0.539557	-0.409139	0.38343	-0.409388	0.350289	-0.409473	0.273534							-0.409542	0.303445	-0.409013	0.413299	-0.409437	0.828195	-0.409581	-0.009268	-0.409244	0.149486	-0.409357	0.298756	-0.409413	0.494937	-0.409721	0.374051							-0.409412	0.229091	-0.409653	0.351756	-0.409199	0.384002	-0.409554	-0.475261
-0.408365	0.481337	-0.408582	-0.230788	-0.408436	0.164228	-0.408695	0.536592	-0.408307	0.381265	-0.408557	0.34759	-0.408642	0.270383							-0.40871	0.300299	-0.408181	0.410476	-0.408605	0.824805	-0.40875	-0.012381	-0.408412	0.146743	-0.408525	0.2966	-0.408581	0.494983	-0.408889	0.371368							-0.40858	0.228313	-0.408822	0.350315	-0.408368	0.383633	-0.408723	-0.47787
-0.407533	0.477152	-0.40775	-0.23471	-0.407604	0.161148	-0.407863	0.53276	-0.407476	0.378264	-0.407725	0.344464	-0.40781	0.267521							-0.407878	0.298483	-0.407349	0.40689	-0.407773	0.821947	-0.407918	-0.015457	-0.40758	0.145533	-0.407693	0.294334	-0.407749	0.494327	-0.408058	0.368711							-0.407748	0.225639	-0.407991	0.348877	-0.407536	0.383296	-0.407891	-0.480407
-0.406701	0.473087	-0.406918	-0.238483	-0.406772	0.158013	-0.407031	0.528629	-0.406644	0.375395	-0.406894	0.341379	-0.406978	0.264983							-0.407046	0.296506	-0.406516	0.403615	-0.406942	0.818482	-0.407087	-0.018377	-0.406748	0.14379	-0.406862	0.291412	-0.406917	0.491753	-0.407226	0.366314							-0.406916	0.222973	-0.40716	0.347204	-0.406705	0.383449	-0.407059	-0.483349
-0.405869	0.468596	-0.406086	-0.241968	-0.40594	0.155306	-0.4062	0.524679	-0.405812	0.372696	-0.406062	0.338495	-0.406147	0.262139							-0.406214	0.294383	-0.405684	0.399845	-0.40611	0.815245	-0.406255	-0.022036	-0.405916	0.14138	-0.40603	0.28887	-0.406085	0.489141	-0.406395	0.364206							-0.406084	0.221214	-0.406328	0.345461	-0.405873	0.384636	-0.406228	-0.486015
-0.405037	0.464835	-0.405254	-0.245942	-0.405108	0.152462	-0.405368	0.521392	-0.40498	0.369341	-0.405231	0.335069	-0.405315	0.259709							-0.405382	0.293249	-0.404852	0.397756	-0.405279	0.811119	-0.405423	-0.025035	-0.405084	0.140124	-0.405198	0.286591	-0.405253	0.485621	-0.405563	0.362166							-0.405252	0.219608	-0.405497	0.344149	-0.405042	0.385363	-0.405396	-0.488821
-0.404205	0.461446	-0.404422	-0.25107	-0.404276	0.148937	-0.404537	0.518322	-0.404149	0.366038	-0.404399	0.331312	-0.404483	0.256897							-0.40455	0.292007	-0.40402	0.395035	-0.404447	0.807683	-0.404592	-0.027812	-0.404252	0.136521	-0.404366	0.28421	-0.404422	0.48157	-0.404732	0.359905							-0.40442	0.217458	-0.404666	0.343179	-0.40421	0.385961	-0.404565	-0.492006
-0.403373	0.456991	-0.40359	-0.256086	-0.403444	0.145965	-0.403705	0.514768	-0.403317	0.362069	-0.403567	0.328209	-0.403652	0.254294							-0.403718	0.290164	-0.403188	0.393518	-0.403616	0.804514	-0.40376	-0.031379	-0.40342	0.135407	-0.403535	0.282227	-0.40359	0.477897	-0.4039	0.357871							-0.403588	0.215565	-0.403834	0.341532	-0.403379	0.386091	-0.403733	-0.495381
-0.402541	0.453311	-0.402758	-0.260814	-0.402612	0.142558	-0.402873	0.511637	-0.402485	0.359992	-0.402736	0.32483	-0.40282	0.250867							-0.402886	0.288097	-0.402356	0.391155	-0.402784	0.800211	-0.402929	-0.034215	-0.402588	0.133317	-0.402703	0.280523	-0.402758	0.473829	-0.403069	0.355333							-0.402756	0.214423	-0.403003	0.339312	-0.402547	0.385411	-0.402901	-0.498294
-0.401709	0.448447	-0.401926	-0.264774	-0.40178	0.13988	-0.402042	0.508129	-0.401654	0.356655	-0.401904	0.321487	-0.401988	0.248139							-0.402054	0.286197	-0.401524	0.388119	-0.401952	0.795954	-0.402097	-0.037007	-0.401756	0.13036	-0.401871	0.27759	-0.401926	0.470287	-0.402237	0.352873							-0.401924	0.213187	-0.402172	0.337639	-0.401716	0.384453	-0.40207	-0.501745
-0.400877	0.444336	-0.401094	-0.269208	-0.400948	0.137588	-0.40121	0.504288	-0.400822	0.353806	-0.401073	0.317816	-0.401157	0.24446							-0.401222	0.284236	-0.400692	0.384968	-0.401121	0.792504	-0.401266	-0.040378	-0.400925	0.127779	-0.401039	0.274504	-0.401094	0.466502	-0.401405	0.350575							-0.401092	0.211116	-0.401341	0.336741	-0.400884	0.382824	-0.401238	-0.504608
-0.400045	0.441447	-0.400262	-0.272611	-0.400116	0.134669	-0.400378	0.500812	-0.39999	0.351031	-0.400241	0.314212	-0.400325	0.24049							-0.40039	0.282003	-0.39986	0.383054	-0.400289	0.789226	-0.400434	-0.043265	-0.400093	0.124585	-0.400207	0.270959	-0.400262	0.462819	-0.400574	0.348041							-0.40026	0.20794	-0.400509	0.335875	-0.400053	0.381412	-0.400407	-0.506629
-0.399213	0.438065	-0.39943	-0.276444	-0.399284	0.132073	-0.399547	0.49863	-0.399158	0.348045	-0.39941	0.311371	-0.399493	0.237194							-0.399558	0.279503	-0.399028	0.379948	-0.399458	0.786126	-0.399602	-0.045562	-0.399261	0.122314	-0.399376	0.266906	-0.39943	0.458532	-0.399742	0.345465							-0.399429	0.206774	-0.399678	0.334703	-0.399221	0.380639	-0.399575	-0.509142
-0.398381	0.434888	-0.398598	-0.280362	-0.398452	0.128808	-0.398715	0.495789	-0.398327	0.344885	-0.398578	0.308539	-0.398662	0.232912							-0.398726	0.276931	-0.398196	0.378308	-0.398626	0.782477	-0.398771	-0.047161	-0.398429	0.119838	-0.398544	0.26344	-0.398599	0.454332	-0.398911	0.342861							-0.398597	0.205698	-0.398847	0.333221	-0.39839	0.379059	-0.398743	-0.511217
-0.397549	0.430323	-0.397766	-0.285467	-0.39762	0.125252	-0.397884	0.493567	-0.397495	0.341395	-0.397747	0.306296	-0.39783	0.229316							-0.397894	0.27504	-0.397364	0.375417	-0.397794	0.778607	-0.397939	-0.049194	-0.397597	0.117117	-0.397712	0.259995	-0.397767	0.452155	-0.398079	0.339855							-0.397765	0.204128	-0.398015	0.330882	-0.397558	0.376935	-0.397912	-0.513387
-0.396717	0.426541	-0.396934	-0.28983	-0.396788	0.121236	-0.397052	0.490761	-0.396663	0.338071	-0.396915	0.304054	-0.396998	0.225503							-0.397062	0.273048	-0.396532	0.370708	-0.396963	0.774934	-0.397108	-0.051636	-0.396765	0.114236	-0.39688	0.256463	-0.396935	0.450265	-0.397248	0.337122							-0.396933	0.200828	-0.397184	0.328459	-0.396727	0.374998	-0.39708	-0.516201
-0.395885	0.423782	-0.396102	-0.294747	-0.395956	0.118908	-0.39622	0.487707	-0.395832	0.334422	-0.396084	0.301223	-0.396167	0.222673							-0.39623	0.269935	-0.3957	0.365985	-0.396131	0.77123	-0.396276	-0.054652	-0.395933	0.112069	-0.396049	0.253963	-0.396103	0.448678	-0.396416	0.335101							-0.396101	0.198416	-0.396353	0.326667	-0.395895	0.373631	-0.396249	-0.518266
-0.395053	0.42077	-0.39527	-0.300418	-0.395124	0.116838	-0.395389	0.485226	-0.395	0.331186	-0.395252	0.298288	-0.395335	0.220462							-0.395398	0.267526	-0.394868	0.361858	-0.3953	0.767555	-0.395445	-0.057636	-0.395101	0.110145	-0.395217	0.251393	-0.395271	0.44743	-0.395585	0.332815							-0.395269	0.196128	-0.395522	0.325367	-0.395064	0.370602	-0.395417	-0.521103
-0.394221	0.417124	-0.394439	-0.305617	-0.394292	0.113632	-0.394557	0.482601	-0.394168	0.328469	-0.39442	0.295221	-0.394503	0.218097							-0.394565	0.264712	-0.394036	0.358913	-0.394468	0.763812	-0.394613	-0.060684	-0.394269	0.107644	-0.394385	0.248236	-0.394439	0.446245	-0.394753	0.330097							-0.394437	0.194244	-0.39469	0.323656	-0.394232	0.367394	-0.394586	-0.523325
-0.393389	0.413687	-0.393607	-0.310132	-0.39346	0.11082	-0.393726	0.479877	-0.393336	0.324008	-0.393589	0.292077	-0.393672	0.215857							-0.393733	0.262618	-0.393204	0.356458	-0.393637	0.759143	-0.393781	-0.064098	-0.393437	0.104858	-0.393553	0.246098	-0.393607	0.445085	-0.393921	0.327958							-0.393605	0.19265	-0.393859	0.321709	-0.3934	0.365795	-0.393754	-0.52607
-0.392557	0.410178	-0.392775	-0.313637	-0.392628	0.108011	-0.392894	0.476623	-0.392505	0.320768	-0.392757	0.288527	-0.39284	0.2136							-0.392901	0.260429	-0.392372	0.353439	-0.392805	0.753708	-0.39295	-0.067217	-0.392605	0.101661	-0.392722	0.243795	-0.392776	0.443727	-0.39309	0.325782							-0.392773	0.191828	-0.393028	0.320475	-0.392569	0.364953	-0.392922	-0.529775
-0.391725	0.407022	-0.391943	-0.317649	-0.391796	0.105128	-0.392062	0.4732	-0.391673	0.3164	-0.391926	0.285709	-0.392008	0.211176							-0.392069	0.258318	-0.39154	0.351488	-0.391973	0.749057	-0.392118	-0.070241	-0.391773	0.097916	-0.39189	0.240885	-0.391944	0.442231	-0.392258	0.323755							-0.391941	0.190103	-0.392197	0.318193	-0.391737	0.363089	-0.392091	-0.532479
-0.390893	0.404372	-0.391111	-0.322765	-0.390964	0.102239	-0.391231	0.46928	-0.390841	0.312779	-0.391094	0.281973	-0.391177	0.20882							-0.391237	0.256121	-0.390708	0.347278	-0.391142	0.744891	-0.391287	-0.072633	-0.390941	0.095731	-0.391058	0.237744	-0.391112	0.440666	-0.391427	0.322201							-0.391109	0.187606	-0.391365	0.315898	-0.390906	0.361796	-0.391259	-0.534945
-0.390061	0.401195	-0.390279	-0.326873	-0.390132	0.099291	-0.390399	0.465505	-0.39001	0.310014	-0.390263	0.277533	-0.390345	0.206493							-0.390405	0.253834	-0.389876	0.344638	-0.39031	0.7409	-0.390455	-0.076133	-0.390109	0.092808	-0.390226	0.234443	-0.39028	0.439218	-0.390595	0.319949							-0.390277	0.185158	-0.390534	0.314082	-0.390074	0.359347	-0.390428	-0.537286
-0.389229	0.397275	-0.389447	-0.331221	-0.3893	0.095692	-0.389567	0.461302	-0.389178	0.307057	-0.389431	0.273539	-0.389513	0.20451							-0.389573	0.252587	-0.389044	0.342397	-0.389479	0.736408	-0.389624	-0.079691	-0.389277	0.091117	-0.389394	0.231509	-0.389448	0.438156	-0.389764	0.317999							-0.389445	0.182941	-0.389703	0.311819	-0.389243	0.35611	-0.389596	-0.539751
-0.388397	0.394441	-0.388615	-0.33545	-0.388469	0.091972	-0.388736	0.45747	-0.388346	0.304319	-0.3886	0.270221	-0.388682	0.202811							-0.388741	0.250403	-0.388212	0.339355	-0.388647	0.732402	-0.388792	-0.083269	-0.388445	0.089339	-0.388563	0.228303	-0.388616	0.436703	-0.388932	0.315339							-0.388613	0.181248	-0.388871	0.309737	-0.388411	0.353538	-0.388764	-0.54222
-0.387565	0.390153	-0.387783	-0.339216	-0.387637	0.087384	-0.387904	0.454211	-0.387515	0.300392	-0.387768	0.26692	-0.38785	0.200513							-0.387909	0.248799	-0.38738	0.336999	-0.387816	0.728525	-0.38796	-0.08617	-0.387613	0.087234	-0.387731	0.225121	-0.387784	0.434696	-0.388101	0.313037							-0.387781	0.179675	-0.38804	0.307648	-0.38758	0.350495	-0.387933	-0.544881
-0.386733	0.387364	-0.386951	-0.34283	-0.386805	0.083484	-0.387073	0.45096	-0.386683	0.298342	-0.386937	0.263827	-0.387018	0.198073							-0.387077	0.246689	-0.386548	0.334083	-0.386984	0.72406	-0.387129	-0.088438	-0.386781	0.083508	-0.386899	0.222613	-0.386953	0.433453	-0.387269	0.310524							-0.386949	0.177574	-0.387209	0.305221	-0.386748	0.348044	-0.387101	-0.547342
-0.385901	0.383687	-0.386119	-0.346189	-0.385973	0.080123	-0.386241	0.447668	-0.385851	0.295708	-0.386105	0.260274	-0.386187	0.196126							-0.386245	0.244204	-0.385716	0.33066	-0.386152	0.719893	-0.386297	-0.091077	-0.385949	0.082072	-0.386067	0.219684	-0.386121	0.431618	-0.386437	0.307156							-0.386117	0.174714	-0.386378	0.303126	-0.385917	0.34574	-0.38627	-0.5506
-0.385069	0.38056	-0.385287	-0.350762	-0.385141	0.07701	-0.385409	0.444309	-0.385019	0.292045	-0.385273	0.256797	-0.385355	0.193845							-0.385413	0.24209	-0.384884	0.327755	-0.385321	0.714961	-0.385466	-0.094226	-0.385117	0.079818	-0.385236	0.216863	-0.385289	0.429479	-0.385606	0.304298							-0.385286	0.171622	-0.385546	0.301591	-0.385085	0.343442	-0.385438	-0.554
-0.384237	0.376782	-0.384455	-0.354637	-0.384309	0.074913	-0.384578	0.441193	-0.384188	0.289108	-0.384442	0.253961	-0.384523	0.190783							-0.384581	0.239934	-0.384052	0.325129	-0.384489	0.710417	-0.384634	-0.097054	-0.384285	0.077748	-0.384404	0.214492	-0.384457	0.428237	-0.384774	0.30089							-0.384454	0.168962	-0.384715	0.299937	-0.384254	0.341788	-0.384606	-0.556751
-0.383405	0.373483	-0.383623	-0.357681	-0.383477	0.071851	-0.383746	0.436965	-0.383356	0.286033	-0.38361	0.250101	-0.383692	0.187372							-0.383749	0.237365	-0.38322	0.322501	-0.383658	0.707108	-0.383803	-0.099647	-0.383453	0.074713	-0.383572	0.211921	-0.383625	0.426643	-0.383943	0.298298							-0.383622	0.167303	-0.383884	0.29831	-0.383422	0.33953	-0.383775	-0.559088
-0.382573	0.370698	-0.382791	-0.361317	-0.382645	0.069038	-0.382914	0.433577	-0.382524	0.282728	-0.382779	0.245919	-0.38286	0.183893							-0.382917	0.235326	-0.382388	0.319161	-0.382826	0.703724	-0.382971	-0.10245	-0.382621	0.07196	-0.38274	0.208083	-0.382793	0.424433	-0.383111	0.295851							-0.38279	0.165379	-0.383053	0.296578	-0.382591	0.336442	-0.382943	-0.56157
-0.381741	0.367947	-0.381959	-0.365368	-0.381813	0.066033	-0.382083	0.430656	-0.381693	0.280314	-0.381947	0.242304	-0.382028	0.180712							-0.382085	0.233903	-0.381556	0.317536	-0.381994	0.700081	-0.382139	-0.105015	-0.381789	0.070109	-0.381908	0.204433	-0.381961	0.423038	-0.38228	0.293571							-0.381958	0.161925	-0.382221	0.294591	-0.381759	0.334166	-0.382112	-0.564356
-0.380909	0.364967	-0.381127	-0.369247	-0.380981	0.061759	-0.381251	0.427683	-0.380861	0.277746	-0.381116	0.238512	-0.381196	0.177486							-0.381253	0.231777	-0.380724	0.315512	-0.381163	0.696977	-0.381308	-0.10798	-0.380957	0.067359	-0.381077	0.202116	-0.38113	0.421504	-0.381448	0.29123							-0.381126	0.158312	-0.38139	0.292424	-0.380928	0.33216	-0.38128	-0.566828
-0.380077	0.361706	-0.380295	-0.373224	-0.380149	0.057538	-0.38042	0.424787	-0.380029	0.274413	-0.380284	0.234711	-0.380365	0.17398							-0.380421	0.229487	-0.379892	0.31367	-0.380331	0.69389	-0.380476	-0.111143	-0.380125	0.065501	-0.380245	0.199635	-0.380298	0.419706	-0.380617	0.288445							-0.380294	0.155396	-0.380559	0.290442	-0.380096	0.329986	-0.380449	-0.568936
-0.379245	0.358259	-0.379463	-0.376925	-0.379317	0.053348	-0.379588	0.422118	-0.379197	0.271416	-0.379453	0.230991	-0.379533	0.170558							-0.379589	0.227818	-0.37906	0.31133	-0.3795	0.690412	-0.379645	-0.114303	-0.379294	0.062086	-0.379413	0.196658	-0.379466	0.417463	-0.379785	0.285797							-0.379462	0.152557	-0.379727	0.288863	-0.379265	0.327371	-0.379617	-0.57115
-0.378413	0.355269	-0.378631	-0.380493	-0.378485	0.04852	-0.378756	0.419297	-0.378366	0.269163	-0.378621	0.227168	-0.378701	0.167191							-0.378757	0.226153	-0.378228	0.309399	-0.378668	0.686676	-0.378813	-0.116891	-0.378462	0.059184	-0.378581	0.194351	-0.378634	0.415391	-0.378953	0.282944							-0.37863	0.149683	-0.378896	0.287245	-0.378433	0.324068	-0.378785	-0.57344
-0.377581	0.352953	-0.3778	-0.384061	-0.377653	0.044438	-0.377925	0.416212	-0.377534	0.267268	-0.37779	0.223836	-0.37787	0.164527							-0.377925	0.224092	-0.377396	0.30726	-0.377837	0.682226	-0.377982	-0.119635	-0.37763	0.057069	-0.37775	0.192403	-0.377802	0.413247	-0.378122	0.281331							-0.377798	0.146697	-0.378065	0.285187	-0.377602	0.321589	-0.377954	-0.575454
-0.376749	0.350278	-0.376968	-0.387177	-0.376821	0.040726	-0.377093	0.4131	-0.376702	0.266267	-0.376958	0.220201	-0.377038	0.162696							-0.377093	0.222053	-0.376564	0.305292	-0.377005	0.677625	-0.37715	-0.122012	-0.376798	0.055785	-0.376918	0.190207	-0.37697	0.410982	-0.37729	0.278441							-0.376966	0.144527	-0.377234	0.282926	-0.37677	0.319031	-0.377122	-0.577758
-0.375917	0.346343	-0.376136	-0.390396	-0.375989	0.03787	-0.376261	0.410198	-0.375871	0.26342	-0.376126	0.217265	-0.376206	0.160801							-0.376261	0.220596	-0.375732	0.302983	-0.376173	0.673165	-0.376318	-0.124237	-0.375966	0.053621	-0.376086	0.188152	-0.376138	0.409154	-0.376459	0.276025							-0.376134	0.14229	-0.376402	0.280779	-0.375939	0.316161	-0.376291	-0.580489
-0.375085	0.343554	-0.375304	-0.393593	-0.375157	0.035222	-0.37543	0.406905	-0.375039	0.260327	-0.375295	0.214263	-0.375375	0.158393							-0.375429	0.219335	-0.3749	0.30011	-0.375342	0.668517	-0.375487	-0.126654	-0.375134	0.050931	-0.375254	0.185491	-0.375307	0.407215	-0.375627	0.273951							-0.375302	0.139705	-0.375571	0.279345	-0.375107	0.312606	-0.375459	-0.58339
-0.374253	0.340909	-0.374472	-0.396603	-0.374325	0.031908	-0.374598	0.402973	-0.374207	0.256724	-0.374463	0.210835	-0.374543	0.155864							-0.374597	0.217648	-0.374068	0.297937	-0.37451	0.6645	-0.374655	-0.128487	-0.374302	0.04897	-0.374423	0.183081	-0.374475	0.40492	-0.374796	0.271359							-0.37447	0.137565	-0.37474	0.277629	-0.374275	0.310471	-0.374627	-0.585911
-0.373421	0.338065	-0.37364	-0.399823	-0.373493	0.02909	-0.373767	0.399432	-0.373375	0.252794	-0.373632	0.206841	-0.373711	0.153776							-0.373765	0.215287	-0.373236	0.29544	-0.373679	0.660705	-0.373824	-0.129977	-0.37347	0.04597	-0.373591	0.180753	-0.373643	0.40225	-0.373964	0.268564							-0.373638	0.135586	-0.373908	0.275898	-0.373444	0.307282	-0.373796	-0.587945
-0.372589	0.335424	-0.372808	-0.403371	-0.372661	0.026713	-0.372935	0.396649	-0.372544	0.249431	-0.3728	0.202941	-0.37288	0.15128							-0.372933	0.212818	-0.372404	0.294358	-0.372847	0.65665	-0.372992	-0.132662	-0.372638	0.044231	-0.372759	0.17828	-0.372811	0.399376	-0.373133	0.265516							-0.372806	0.133284	-0.373077	0.274335	-0.372612	0.302885	-0.372964	-0.590061
-0.371757	0.332606	-0.371976	-0.406988	-0.371829	0.024626	-0.372103	0.394042	-0.371712	0.244846	-0.371969	0.200276	-0.372048	0.147715							-0.372101	0.211391	-0.371572	0.294015	-0.372016	0.652589	-0.372161	-0.135568	-0.371806	0.041774	-0.371927	0.175548	-0.371979	0.395593	-0.372301	0.262608							-0.371974	0.130871	-0.372246	0.272383	-0.371781	0.300178	-0.372133	-0.591534
-0.370925	0.329961	-0.371144	-0.410454	-0.370997	0.022793	-0.371272	0.390871	-0.37088	0.241918	-0.371137	0.196841	-0.371216	0.143893							-0.371269	0.210064	-0.37074	0.292134	-0.371184	0.648882	-0.371329	-0.13813	-0.370974	0.039812	-0.371095	0.172515	-0.371147	0.390827	-0.371469	0.260035							-0.371143	0.129401	-0.371415	0.269756	-0.370949	0.297199	-0.371301	-0.594045
-0.370093	0.326949	-0.370312	-0.414133	-0.370165	0.020869	-0.37044	0.387704	-0.370049	0.237637	-0.370306	0.193381	-0.370385	0.140723							-0.370437	0.208099	-0.369908	0.290196	-0.370352	0.645149	-0.370497	-0.140928	-0.370142	0.037277	-0.370264	0.169709	-0.370315	0.386405	-0.370638	0.258515							-0.370311	0.12853	-0.370583	0.267532	-0.370118	0.293345	-0.370469	-0.597187
-0.369261	0.324159	-0.36948	-0.417328	-0.369333	0.018541	-0.369608	0.384787	-0.369217	0.235171	-0.369474	0.189943	-0.369553	0.13772							-0.369605	0.206346	-0.369076	0.288382	-0.369521	0.641684	-0.369666	-0.14382	-0.36931	0.03418	-0.369432	0.167152	-0.369484	0.382285	-0.369806	0.256545							-0.369479	0.126379	-0.369752	0.266079	-0.369286	0.290793	-0.369638	-0.599432
-0.368429	0.321378	-0.368648	-0.420374	-0.368501	0.01536	-0.368777	0.382064	-0.368385	0.232557	-0.368643	0.186424	-0.368721	0.134653							-0.368773	0.204188	-0.368244	0.286037	-0.368689	0.63737	-0.368834	-0.146261	-0.368478	0.032106	-0.3686	0.165122	-0.368652	0.378179	-0.368975	0.254046							-0.368647	0.123898	-0.368921	0.264365	-0.368455	0.287581	-0.368806	-0.601408
-0.367597	0.319099	-0.367816	-0.423419	-0.367669	0.01263	-0.367945	0.379624	-0.367553	0.228754	-0.367811	0.183309	-0.36789	0.131841							-0.36794	0.202205	-0.367412	0.283968	-0.367858	0.632839	-0.368003	-0.148351	-0.367646	0.029668	-0.367768	0.163091	-0.36782	0.373869	-0.368143	0.251757							-0.367815	0.122194	-0.36809	0.262257	-0.367623	0.284132	-0.367975	-0.603707
-0.366765	0.316638	-0.366984	-0.425758	-0.366837	0.010305	-0.367114	0.376381	-0.366722	0.225853	-0.366979	0.18088	-0.367058	0.129206							-0.367108	0.200677	-0.36658	0.281764	-0.367026	0.628265	-0.367171	-0.15053	-0.366814	0.026784	-0.366937	0.159888	-0.366988	0.37013	-0.367312	0.249593							-0.366983	0.120474	-0.367258	0.260182	-0.366792	0.280743	-0.367143	-0.606509
-0.365933	0.313557	-0.366152	-0.429089	-0.366005	0.007969	-0.366282	0.373097	-0.36589	0.223425	-0.366148	0.178725	-0.366226	0.126568							-0.366276	0.198391	-0.365748	0.280134	-0.366194	0.623386	-0.36634	-0.153023	-0.365982	0.023951	-0.366105	0.156539	-0.366156	0.367059	-0.36648	0.247211							-0.366151	0.118837	-0.366427	0.257646	-0.36596	0.277029	-0.366312	-0.609278
-0.365101	0.310796	-0.36532	-0.432539	-0.365173	0.006016	-0.36545	0.370573	-0.365058	0.220786	-0.365316	0.176182	-0.365395	0.123525							-0.365444	0.196163	-0.364916	0.278076	-0.365363	0.619066	-0.365508	-0.154651	-0.36515	0.021313	-0.365273	0.154492	-0.365324	0.365392	-0.365649	0.244518							-0.365319	0.117276	-0.365596	0.25565	-0.365129	0.272311	-0.36548	-0.611455
-0.364269	0.308764	-0.364488	-0.435222	-0.364341	0.003106	-0.364619	0.368269	-0.364227	0.217712	-0.364485	0.173409	-0.364563	0.12107							-0.364612	0.194021	-0.364084	0.276894	-0.364531	0.614959	-0.364676	-0.155732	-0.364318	0.019416	-0.364441	0.152151	-0.364492	0.364177	-0.364817	0.242316							-0.364487	0.115649	-0.364764	0.254451	-0.364297	0.267197	-0.364648	-0.613819
-0.363437	0.306825	-0.363656	-0.437521	-0.363509	0.001406	-0.363787	0.365337	-0.363395	0.215223	-0.363653	0.170613	-0.363731	0.118167							-0.36378	0.191103	-0.363252	0.27431	-0.3637	0.610708	-0.363845	-0.157407	-0.363486	0.016728	-0.36361	0.149902	-0.363661	0.362963	-0.363985	0.239386							-0.363655	0.113954	-0.363933	0.25358	-0.363466	0.262504	-0.363817	-0.616061
-0.362605	0.304308	-0.362824	-0.439289	-0.362678	-0.00076	-0.362956	0.361703	-0.362563	0.213152	-0.362822	0.167581	-0.3629	0.114739							-0.362948	0.18833	-0.36242	0.271648	-0.362868	0.605958	-0.363013	-0.159562	-0.362654	0.014221	-0.362778	0.147027	-0.362829	0.361948	-0.363154	0.237174							-0.362823	0.111905	-0.363102	0.251875	-0.362634	0.25851	-0.362985	-0.618485
-0.361773	0.302396	-0.361992	-0.440862	-0.361846	-0.003908	-0.362124	0.358419	-0.361731	0.211342	-0.36199	0.16493	-0.362068	0.111008							-0.362116	0.186334	-0.361588	0.269576	-0.362037	0.601158	-0.362182	-0.162024	-0.361822	0.010589	-0.361946	0.144404	-0.361997	0.360777	-0.362322	0.235042							-0.361991	0.110098	-0.362271	0.24952	-0.361803	0.254849	-0.362154	-0.620931
-0.360941	0.30084	-0.361161	-0.44267	-0.361014	-0.005813	-0.361292	0.354477	-0.3609	0.208352	-0.361159	0.162086	-0.361236	0.107664							-0.361284	0.184275	-0.360756	0.266985	-0.361205	0.59739	-0.36135	-0.164633	-0.36099	0.008465	-0.361114	0.141233	-0.361165	0.360194	-0.361491	0.232317							-0.361159	0.108125	-0.361439	0.247824	-0.360971	0.251253	-0.361322	-0.622909
-0.360109	0.299502	-0.360329	-0.444651	-0.360182	-0.008257	-0.360461	0.350898	-0.360068	0.205564	-0.360327	0.159661	-0.360405	0.104605							-0.360452	0.181934	-0.359924	0.264464	-0.360373	0.59388	-0.360519	-0.166777	-0.360158	0.006743	-0.360282	0.139205	-0.360333	0.358988	-0.360659	0.229937							-0.360327	0.105629	-0.360608	0.246202	-0.36014	0.248257	-0.36049	-0.624899
-0.359277	0.297646	-0.359497	-0.447071	-0.35935	-0.010906	-0.359629	0.348333	-0.359236	0.202591	-0.359495	0.157482	-0.359573	0.101775							-0.35962	0.179884	-0.359091	0.263864	-0.359542	0.590525	-0.359687	-0.168409	-0.359326	0.004378	-0.359451	0.136883	-0.359501	0.357914	-0.359828	0.226929							-0.359495	0.103641	-0.359777	0.244662	-0.359308	0.245215	-0.359659	-0.627124
-0.358445	0.295474	-0.358665	-0.449782	-0.358518	-0.01363	-0.358797	0.345502	-0.358405	0.198998	-0.358664	0.155503	-0.358741	0.098611							-0.358788	0.178465	-0.358259	0.261523	-0.35871	0.586855	-0.358855	-0.169658	-0.358494	0.003468	-0.358619	0.134412	-0.358669	0.356859	-0.358996	0.224494							-0.358663	0.101682	-0.358945	0.243356	-0.358477	0.241972	-0.358827	-0.629551
-0.357613	0.293233	-0.357833	-0.452854	-0.357686	-0.015906	-0.357966	0.342345	-0.357573	0.196832	-0.357832	0.15327	-0.35791	0.095622							-0.357956	0.177349	-0.357427	0.259064	-0.357879	0.583127	-0.358024	-0.171135	-0.357663	0.001286	-0.357787	0.132436	-0.357837	0.355715	-0.358165	0.222138							-0.357832	0.099065	-0.358114	0.241642	-0.357645	0.238055	-0.357996	-0.632065
-0.356781	0.290506	-0.357001	-0.456003	-0.356854	-0.018017	-0.357134	0.339253	-0.356741	0.194619	-0.357001	0.150962	-0.357078	0.09322							-0.357124	0.176494	-0.356595	0.256475	-0.357047	0.579594	-0.357192	-0.173291	-0.356831	-0.001379	-0.356955	0.130215	-0.357006	0.354113	-0.357333	0.219401							-0.357	0.096713	-0.357283	0.23981	-0.356814	0.234052	-0.357164	-0.634729
-0.355949	0.288916	-0.356169	-0.458604	-0.356022	-0.020428	-0.356303	0.33602	-0.355909	0.192843	-0.356169	0.148003	-0.356246	0.090928							-0.356292	0.174452	-0.355763	0.255196	-0.356216	0.575788	-0.356361	-0.17564	-0.355999	-0.003177	-0.356124	0.128351	-0.356174	0.351973	-0.356501	0.217136							-0.356168	0.094943	-0.356452	0.238213	-0.355982	0.230956	-0.356332	-0.636624
-0.355117	0.287113	-0.355337	-0.461628	-0.35519	-0.021991	-0.355471	0.333144	-0.355078	0.19013	-0.355338	0.145146	-0.355415	0.088884							-0.35546	0.171761	-0.354931	0.253512	-0.355384	0.572304	-0.355529	-0.177959	-0.355167	-0.005759	-0.355292	0.126571	-0.355342	0.349493	-0.35567	0.215182							-0.355336	0.094489	-0.35562	0.236877	-0.35515	0.22827	-0.355501	-0.637819
-0.354285	0.284264	-0.354505	-0.464359	-0.354358	-0.02416	-0.354639	0.330206	-0.354246	0.187641	-0.354506	0.142871	-0.354583	0.086782							-0.354628	0.1697	-0.354099	0.251867	-0.354552	0.568546	-0.354698	-0.180014	-0.354335	-0.007714	-0.35446	0.123972	-0.35451	0.347306	-0.354838	0.213291							-0.354504	0.094574	-0.354789	0.235842	-0.354319	0.225016	-0.354669	-0.639203
-0.353453	0.281523	-0.353673	-0.467093	-0.353526	-0.027051	-0.353808	0.326602	-0.353414	0.184472	-0.353675	0.140158	-0.353751	0.083976							-0.353796	0.167488	-0.353267	0.249753	-0.353721	0.565407	-0.353866	-0.182006	-0.353503	-0.009214	-0.353628	0.121204	-0.353678	0.344873	-0.354007	0.211105							-0.353672	0.09402	-0.353958	0.235197	-0.353487	0.222446	-0.353838	-0.640565
-0.352621	0.279311	-0.352841	-0.469331	-0.352694	-0.029875	-0.352976	0.322972	-0.352583	0.180431	-0.352843	0.13778	-0.35292	0.080978							-0.352964	0.165545	-0.352435	0.247912	-0.352889	0.56177	-0.353034	-0.184271	-0.352671	-0.011249	-0.352796	0.119584	-0.352846	0.342013	-0.353175	0.208902							-0.35284	0.092409	-0.353127	0.233898	-0.352656	0.219958	-0.353006	-0.641781
-0.351789	0.276003	-0.352009	-0.471614	-0.351862	-0.03277	-0.352144	0.319567	-0.351751	0.178863	-0.352012	0.1353	-0.352088	0.077755							-0.352132	0.163624	-0.351603	0.24545	-0.352058	0.558556	-0.352203	-0.185989	-0.351839	-0.013271	-0.351965	0.117369	-0.352015	0.339015	-0.352344	0.206583							-0.352008	0.090294	-0.352295	0.232075	-0.351824	0.217214	-0.352175	-0.643217
-0.350957	0.273066	-0.351177	-0.474755	-0.35103	-0.036035	-0.351313	0.316404	-0.350919	0.176447	-0.35118	0.13245	-0.351256	0.075178							-0.3513	0.161529	-0.350771	0.243994	-0.351226	0.555581	-0.351371	-0.187457	-0.351007	-0.01531	-0.351133	0.115134	-0.351183	0.3366	-0.351512	0.203844							-0.351176	0.088488	-0.351464	0.230134	-0.350993	0.214016	-0.351343	-0.644798
-0.350125	0.270226	-0.350345	-0.478059	-0.350198	-0.038643	-0.350481	0.313636	-0.350087	0.174242	-0.350348	0.129194	-0.350425	0.072883							-0.350468	0.159516	-0.349939	0.240666	-0.350394	0.552291	-0.35054	-0.189044	-0.350175	-0.016877	-0.350301	0.113341	-0.350351	0.334573	-0.350681	0.201095							-0.350344	0.086903	-0.350633	0.22891	-0.350161	0.211366	-0.350511	-0.646581
-0.349293	0.267812	-0.349513	-0.480069	-0.349366	-0.040768	-0.34965	0.311429	-0.349256	0.171901	-0.349517	0.126051	-0.349593	0.070376							-0.349636	0.156937	-0.349107	0.239316	-0.349563	0.549145	-0.349708	-0.190389	-0.349343	-0.019443	-0.349469	0.111801	-0.349519	0.330998	-0.349849	0.198057							-0.349512	0.085994	-0.349801	0.228563	-0.34933	0.208433	-0.34968	-0.648551
-0.348461	0.265658	-0.348681	-0.481765	-0.348534	-0.042483	-0.348818	0.30905	-0.348424	0.169436	-0.348685	0.123882	-0.348761	0.068							-0.348804	0.153905	-0.348275	0.236909	-0.348731	0.545795	-0.348877	-0.191994	-0.348511	-0.021172	-0.348638	0.110533	-0.348687	0.326603	-0.349018	0.196021							-0.34868	0.084969	-0.34897	0.22681	-0.348498	0.206311	-0.348848	-0.649989
-0.347629	0.263848	-0.347849	-0.483501	-0.347702	-0.044132	-0.347986	0.307009	-0.347592	0.166674	-0.347854	0.120868	-0.34793	0.064739							-0.347972	0.15105	-0.347443	0.234755	-0.3479	0.543065	-0.348045	-0.193262	-0.347679	-0.024382	-0.347806	0.108764	-0.347855	0.323185	-0.348186	0.193528							-0.347848	0.08373	-0.348139	0.225679	-0.347667	0.204814	-0.348017	-0.651162
-0.346797	0.261634	-0.347017	-0.485708	-0.34687	-0.046556	-0.347155	0.304464	-0.346761	0.164074	-0.347022	0.117897	-0.347098	0.061113							-0.34714	0.148787	-0.346611	0.233395	-0.347068	0.53977	-0.347213	-0.194351	-0.346847	-0.026442	-0.346974	0.106951	-0.347023	0.320809	-0.347354	0.191412							-0.347016	0.08184	-0.347308	0.224473	-0.346835	0.202412	-0.347185	-0.652094
-0.345965	0.260462	-0.346185	-0.488823	-0.346038	-0.048469	-0.346323	0.301305	-0.345929	0.160824	-0.346191	0.115634	-0.346266	0.058493							-0.346308	0.146145	-0.345779	0.23107	-0.346237	0.536201	-0.346382	-0.195781	-0.346015	-0.028041	-0.346142	0.105342	-0.346191	0.31906	-0.346523	0.188948							-0.346184	0.080264	-0.346476	0.222805	-0.346004	0.200477	-0.346353	-0.653006
-0.345133	0.258839	-0.345353	-0.491014	-0.345206	-0.050329	-0.345491	0.298617	-0.345097	0.157894	-0.345359	0.113344	-0.345434	0.056137							-0.345476	0.143644	-0.344947	0.228551	-0.345405	0.533496	-0.34555	-0.197842	-0.345183	-0.029634	-0.345311	0.10266	-0.34536	0.316219	-0.345691	0.187348							-0.345352	0.079461	-0.345645	0.221961	-0.345172	0.198218	-0.345522	-0.654533
-0.344301	0.25676	-0.344522	-0.493456	-0.344374	-0.052503	-0.34466	0.296301	-0.344265	0.154966	-0.344528	0.11126	-0.344603	0.053601							-0.344644	0.141502	-0.344115	0.226763	-0.344573	0.530809	-0.344719	-0.199517	-0.344351	-0.030696	-0.344479	0.100188	-0.344528	0.313529	-0.34486	0.186026							-0.344521	0.079491	-0.344814	0.220989	-0.344341	0.195779	-0.34469	-0.656056
-0.343469	0.254644	-0.34369	-0.495846	-0.343542	-0.054269	-0.343828	0.294162	-0.343434	0.152577	-0.343696	0.109087	-0.343771	0.051744							-0.343812	0.139125	-0.343283	0.225445	-0.343742	0.527975	-0.343887	-0.200505	-0.343519	-0.032827	-0.343647	0.098152	-0.343696	0.311369	-0.344028	0.184045							-0.343689	0.079692	-0.343982	0.219486	-0.343509	0.193803	-0.343859	-0.657177
-0.342637	0.252149	-0.342858	-0.498495	-0.34271	-0.055934	-0.342997	0.291579	-0.342602	0.150242	-0.342865	0.106231	-0.342939	0.049785							-0.342979	0.137657	-0.342451	0.223796	-0.34291	0.524877	-0.343056	-0.201988	-0.342687	-0.03531	-0.342815	0.095628	-0.342864	0.309534	-0.343197	0.182739							-0.342857	0.07908	-0.343151	0.218698	-0.342678	0.191682	-0.343027	-0.658637
-0.341805	0.25037	-0.342026	-0.500343	-0.341878	-0.058146	-0.342165	0.289253	-0.34177	0.14769	-0.342033	0.103652	-0.342108	0.04736							-0.342147	0.136395	-0.341619	0.222599	-0.342079	0.521068	-0.342224	-0.203438	-0.341855	-0.036774	-0.341983	0.092924	-0.342032	0.307995	-0.342365	0.181088							-0.342025	0.078236	-0.34232	0.21769	-0.341846	0.189277	-0.342195	-0.660275
-0.340973	0.248132	-0.341194	-0.502162	-0.341046	-0.06055	-0.341333	0.286726	-0.340939	0.145899	-0.341201	0.10152	-0.341276	0.045435							-0.341315	0.134503	-0.340787	0.220726	-0.341247	0.517154	-0.341392	-0.204209	-0.341023	-0.039184	-0.341152	0.090638	-0.3412	0.306752	-0.341534	0.179055							-0.341193	0.077566	-0.341489	0.216947	-0.341015	0.188421	-0.341364	-0.661615
-0.340141	0.245235	-0.340362	-0.504194	-0.340214	-0.062943	-0.340502	0.284112	-0.340107	0.143506	-0.34037	0.098964	-0.340444	0.043529							-0.340483	0.132463	-0.339955	0.218259	-0.340416	0.513641	-0.340561	-0.205214	-0.340191	-0.04209	-0.34032	0.088948	-0.340368	0.305387	-0.340702	0.17712							-0.340361	0.076953	-0.340657	0.216127	-0.340183	0.187131	-0.340532	-0.662469
-0.339309	0.242678	-0.33953	-0.506661	-0.339382	-0.06514	-0.33967	0.281766	-0.339275	0.140532	-0.339538	0.096199	-0.339613	0.041723							-0.339651	0.130191	-0.339123	0.21621	-0.339584	0.509312	-0.339729	-0.206727	-0.339359	-0.044353	-0.339488	0.086981	-0.339537	0.303861	-0.33987	0.174828							-0.339529	0.076496	-0.339826	0.214667	-0.339352	0.185234	-0.339701	-0.66395
-0.338477	0.239801	-0.338698	-0.509024	-0.33855	-0.067243	-0.338838	0.279046	-0.338444	0.137956	-0.338707	0.093982	-0.338781	0.040199							-0.338819	0.127916	-0.338291	0.215217	-0.338752	0.505247	-0.338898	-0.207766	-0.338527	-0.046351	-0.338656	0.084977	-0.338705	0.302197	-0.339039	0.173094							-0.338697	0.075798	-0.338995	0.213071	-0.33852	0.183912	-0.338869	-0.6661
-0.337645	0.237592	-0.337866	-0.511787	-0.337718	-0.068967	-0.338007	0.276639	-0.337612	0.136116	-0.337875	0.091487	-0.337949	0.03824							-0.337987	0.125465	-0.337459	0.214021	-0.337921	0.502905	-0.338066	-0.20824	-0.337695	-0.046951	-0.337825	0.082984	-0.337873	0.300604	-0.338207	0.171481							-0.337865	0.074887	-0.338164	0.211484	-0.337689	0.182561	-0.338037	-0.667564
-0.336813	0.235934	-0.337034	-0.514002	-0.336887	-0.069952	-0.337175	0.274758	-0.33678	0.134527	-0.337044	0.0893	-0.337118	0.036179							-0.337155	0.122943	-0.336627	0.213738	-0.337089	0.500535	-0.337235	-0.209258	-0.336863	-0.048917	-0.336993	0.080737	-0.337041	0.299502	-0.337376	0.169949							-0.337033	0.073517	-0.337332	0.210348	-0.336857	0.181209	-0.337206	-0.668628
-0.335981	0.233266	-0.336202	-0.516336	-0.336055	-0.070984	-0.336344	0.272659	-0.335948	0.132006	-0.336212	0.087183	-0.336286	0.034345							-0.336323	0.121006	-0.335795	0.21254	-0.336258	0.497903	-0.336403	-0.21069	-0.336031	-0.05115	-0.336161	0.077528	-0.336209	0.298282	-0.336544	0.16827							-0.336201	0.072361	-0.336501	0.209047	-0.336025	0.180156	-0.336374	-0.670151
-0.335149	0.230897	-0.33537	-0.518658	-0.335223	-0.072274	-0.335512	0.270511	-0.335117	0.128265	-0.335381	0.084787	-0.335454	0.032102							-0.335491	0.119515	-0.334963	0.212609	-0.335426	0.495526	-0.335571	-0.21262	-0.3352	-0.054061	-0.335329	0.07453	-0.335377	0.297138	-0.335713	0.166281							-0.335369	0.071501	-0.33567	0.208386	-0.335194	0.179314	-0.335543	-0.6711
-0.334317	0.229441	-0.334538	-0.52054	-0.334391	-0.074283	-0.33468	0.267594	-0.334285	0.125307	-0.334549	0.082231	-0.334623	0.029575							-0.334659	0.117867	-0.334131	0.213969	-0.334594	0.4935	-0.33474	-0.214241	-0.334368	-0.056576	-0.334498	0.072447	-0.334545	0.295247	-0.334881	0.165027							-0.334537	0.07034	-0.334838	0.207886	-0.334362	0.177746	-0.334711	-0.67193
-0.333485	0.227931	-0.333706	-0.522355	-0.333559	-0.076429	-0.333849	0.264932	-0.333453	0.123129	-0.333717	0.079924	-0.333791	0.027067							-0.333827	0.115708	-0.333299	0.21477	-0.333763	0.491402	-0.333908	-0.215785	-0.333536	-0.058597	-0.333666	0.070591	-0.333714	0.293115	-0.33405	0.162607							-0.333705	0.069071	-0.334007	0.207055	-0.333531	0.176008	-0.33388	-0.673519
-0.332653	0.225707	-0.332874	-0.524222	-0.332727	-0.077648	-0.333017	0.263067	-0.332622	0.121324	-0.332886	0.077731	-0.332959	0.024269							-0.332995	0.113668	-0.332467	0.214436	-0.332931	0.48909	-0.333077	-0.217689	-0.332704	-0.060937	-0.332834	0.068401	-0.332882	0.290969	-0.333218	0.161431							-0.332873	0.068072	-0.333176	0.20585	-0.332699	0.173837	-0.333048	-0.675496
-0.331821	0.224074	-0.332042	-0.526561	-0.331895	-0.079555	-0.332186	0.261272	-0.33179	0.119493	-0.332054	0.075772	-0.332128	0.021625							-0.332163	0.112204	-0.331635	0.214776	-0.3321	0.486501	-0.332245	-0.219577	-0.331872	-0.061795	-0.332002	0.065894	-0.33205	0.288795	-0.332386	0.159281							-0.332041	0.066694	-0.332345	0.203829	-0.331868	0.172075	-0.332216	-0.677636
-0.330989	0.222642	-0.33121	-0.528955	-0.331063	-0.08179	-0.331354	0.259379	-0.330958	0.117007	-0.331223	0.074113	-0.331296	0.019788							-0.331331	0.111354	-0.330803	0.214205	-0.331268	0.484199	-0.331414	-0.221462	-0.33104	-0.064891	-0.33117	0.063946	-0.331218	0.286633	-0.331555	0.157744							-0.331209	0.064941	-0.331513	0.202767	-0.331036	0.171321	-0.331385	-0.68007
-0.330157	0.220506	-0.330378	-0.530655	-0.330231	-0.083502	-0.330522	0.25713	-0.330126	0.115796	-0.330391	0.071472	-0.330464	0.018382							-0.330499	0.110354	-0.329971	0.21202	-0.330437	0.481313	-0.330582	-0.223668	-0.330208	-0.066361	-0.330339	0.06224	-0.330386	0.284422	-0.330723	0.155581							-0.330378	0.06452	-0.330682	0.201905	-0.330205	0.170543	-0.330553	-0.682064
-0.329325	0.218485	-0.329546	-0.532247	-0.329399	-0.084527	-0.329691	0.25491	-0.329295	0.113524	-0.32956	0.068641	-0.329633	0.0167							-0.329667	0.108284	-0.329139	0.21015	-0.329605	0.478692	-0.32975	-0.225556	-0.329376	-0.069172	-0.329507	0.060877	-0.329554	0.282754	-0.329892	0.154401							-0.329546	0.06375	-0.329851	0.200885	-0.329373	0.169469	-0.329722	-0.683113
-0.328492	0.216069	-0.328714	-0.533994	-0.328567	-0.085498	-0.328859	0.252831	-0.328463	0.112038	-0.328728	0.066303	-0.328801	0.015142							-0.328835	0.106333	-0.328307	0.208942	-0.328773	0.47655	-0.328919	-0.226761	-0.328544	-0.070667	-0.328675	0.059787	-0.328722	0.281541	-0.32906	0.15224							-0.328714	0.062515	-0.329019	0.199816	-0.328542	0.168651	-0.32889	-0.684263
-0.32766	0.214213	-0.327883	-0.535561	-0.327735	-0.086696	-0.328027	0.250669	-0.327631	0.110541	-0.327897	0.064175	-0.327969	0.013765							-0.328003	0.104181	-0.327475	0.206809	-0.327942	0.47381	-0.328087	-0.228624	-0.327712	-0.072546	-0.327843	0.05851	-0.327891	0.280202	-0.328229	0.150124							-0.327882	0.061427	-0.328188	0.1988	-0.32771	0.168642	-0.328058	-0.685386
-0.326828	0.212457	-0.327051	-0.537704	-0.326903	-0.087516	-0.327196	0.248617	-0.3268	0.108531	-0.327065	0.062331	-0.327138	0.01195							-0.327171	0.102698	-0.326643	0.206059	-0.32711	0.471303	-0.327256	-0.230198	-0.32688	-0.07526	-0.327012	0.05656	-0.327059	0.278581	-0.327397	0.148369							-0.32705	0.06088	-0.327357	0.198058	-0.326879	0.169306	-0.327227	-0.686587
-0.325996	0.209903	-0.326219	-0.540323	-0.326071	-0.089014	-0.326364	0.246624	-0.325968	0.10751	-0.326234	0.060649	-0.326306	0.009581							-0.326339	0.10237	-0.325811	0.203793	-0.326279	0.469236	-0.326424	-0.232061	-0.326048	-0.077336	-0.32618	0.054666	-0.326227	0.276728	-0.326566	0.146518							-0.326218	0.060443	-0.326526	0.196684	-0.326047	0.169189	-0.326395	-0.687513
-0.325164	0.208769	-0.325387	-0.542719	-0.325239	-0.090801	-0.325533	0.245118	-0.325136	0.10517	-0.325402	0.058443	-0.325474	0.00723							-0.325507	0.101612	-0.324979	0.202572	-0.325447	0.467153	-0.325593	-0.234385	-0.325216	-0.07802	-0.325348	0.053343	-0.325395	0.274825	-0.325734	0.14518							-0.325386	0.059073	-0.325694	0.194855	-0.325216	0.168903	-0.325564	-0.68804
-0.324332	0.207142	-0.324555	-0.544485	-0.324407	-0.092239	-0.324701	0.244303	-0.324304	0.102573	-0.32457	0.055773	-0.324643	0.004858							-0.324675	0.100399	-0.324147	0.201847	-0.324616	0.465594	-0.324761	-0.236059	-0.324384	-0.079679	-0.324516	0.05264	-0.324563	0.273527	-0.324902	0.143741							-0.324554	0.057524	-0.324863	0.194035	-0.324384	0.168902	-0.324732	-0.689431
-0.3235	0.204903	-0.323723	-0.546027	-0.323575	-0.094669	-0.323869	0.243037	-0.323473	0.100701	-0.323739	0.053425	-0.323811	0.003151							-0.323843	0.098896	-0.323315	0.20257	-0.323784	0.463594	-0.323929	-0.238153	-0.323552	-0.080616	-0.323684	0.051383	-0.323731	0.271857	-0.324071	0.143318							-0.323722	0.056132	-0.324032	0.192808	-0.323553	0.16971	-0.3239	-0.690966
-0.322668	0.20252	-0.322891	-0.54799	-0.322743	-0.096033	-0.323038	0.241224	-0.322641	0.099381	-0.322907	0.050981	-0.322979	0.002051							-0.323011	0.097557	-0.322483	0.202546	-0.322952	0.461489	-0.323098	-0.240139	-0.32272	-0.082056	-0.322853	0.04991	-0.322899	0.269538	-0.323239	0.141789							-0.32289	0.054477	-0.323201	0.19195	-0.322721	0.170148	-0.323069	-0.692168
-0.321836	0.199863	-0.322059	-0.550583	-0.321911	-0.097658	-0.322206	0.239234	-0.321809	0.097024	-0.322076	0.048799	-0.322148	0.000584							-0.322179	0.096512	-0.321651	0.203309	-0.322121	0.459425	-0.322266	-0.241569	-0.321888	-0.083733	-0.322021	0.048414	-0.322068	0.26756	-0.322408	0.140131							-0.322058	0.053192	-0.322369	0.18997	-0.32189	0.170013	-0.322237	-0.693507
-0.321004	0.1976	-0.321227	-0.553787	-0.321079	-0.099101	-0.321374	0.237489	-0.320978	0.094958	-0.321244	0.046967	-0.321316	-0.000565							-0.321347	0.095043	-0.320819	0.203771	-0.321289	0.457576	-0.321435	-0.243027	-0.321056	-0.085741	-0.321189	0.047073	-0.321236	0.265893	-0.321576	0.138176							-0.321226	0.053676	-0.321538	0.188293	-0.321058	0.168642	-0.321406	-0.694141
-0.320172	0.19534	-0.320395	-0.556699	-0.320247	-0.100031	-0.320543	0.236582	-0.320146	0.093123	-0.320413	0.044484	-0.320484	-0.001648							-0.320515	0.093312	-0.319987	0.202605	-0.320458	0.455345	-0.320603	-0.244165	-0.320224	-0.08707	-0.320357	0.045799	-0.320404	0.264148	-0.320745	0.135804							-0.320394	0.055143	-0.320707	0.18786	-0.320227	0.167196	-0.320574	-0.694577
-0.31934	0.193249	-0.319563	-0.559528	-0.319415	-0.101499	-0.319711	0.235845	-0.319314	0.090957	-0.319581	0.041988	-0.319653	-0.0028							-0.319683	0.091587	-0.319155	0.201587	-0.319626	0.452774	-0.319772	-0.244831	-0.319392	-0.089401	-0.319526	0.044793	-0.319572	0.262128	-0.319913	0.13454							-0.319562	0.056423	-0.319875	0.187001	-0.319395	0.16549	-0.319743	-0.69557
-0.318508	0.19099	-0.318731	-0.562583	-0.318583	-0.103799	-0.31888	0.235071	-0.318482	0.089041	-0.31875	0.039397	-0.318821	-0.005075							-0.318851	0.09025	-0.318323	0.201316	-0.318794	0.450573	-0.31894	-0.246438	-0.31856	-0.091928	-0.318694	0.043949	-0.31874	0.260526	-0.319082	0.132884							-0.31873	0.058325	-0.319044	0.185907	-0.318563	0.163859	-0.318911	-0.69642
-0.317676	0.188913	-0.317899	-0.564963	-0.317751	-0.105398	-0.318048	0.233891	-0.317651	0.087747	-0.317918	0.036468	-0.317989	-0.007559							-0.318019	0.08898	-0.317491	0.199257	-0.317963	0.447764	-0.318108	-0.247782	-0.317728	-0.093575	-0.317862	0.042209	-0.317908	0.259145	-0.31825	0.131415							-0.317898	0.059087	-0.318213	0.185075	-0.317732	0.162671	-0.318079	-0.697227
-0.316844	0.186962	-0.317067	-0.566756	-0.316919	-0.106997	-0.317216	0.232926	-0.316819	0.086839	-0.317087	0.033679	-0.317158	-0.009117							-0.317187	0.087613	-0.316659	0.197402	-0.317131	0.445311	-0.317277	-0.249689	-0.316896	-0.095599	-0.31703	0.040738	-0.317076	0.257513	-0.317418	0.130341							-0.317067	0.058186	-0.317382	0.183306	-0.3169	0.161122	-0.317248	-0.698159
-0.316012	0.185146	-0.316235	-0.568553	-0.316087	-0.109058	-0.316385	0.23134	-0.315987	0.085011	-0.316255	0.030712	-0.316326	-0.010477							-0.316354	0.085376	-0.315827	0.197445	-0.3163	0.443028	-0.316445	-0.252295	-0.316064	-0.097016	-0.316199	0.039597	-0.316245	0.255918	-0.316587	0.128925							-0.316235	0.057771	-0.31655	0.182742	-0.316069	0.16038	-0.316416	-0.698768
-0.31518	0.183719	-0.315403	-0.569833	-0.315255	-0.110626	-0.315553	0.229991	-0.315156	0.082686	-0.315423	0.028107	-0.315494	-0.01284							-0.315522	0.083178	-0.314995	0.196973	-0.315468	0.440658	-0.315614	-0.254181	-0.315232	-0.0978	-0.315367	0.037445	-0.315413	0.254429	-0.315755	0.126692							-0.315403	0.057715	-0.315719	0.181822	-0.315237	0.159985	-0.315585	-0.698593
-0.314348	0.181902	-0.314571	-0.571384	-0.314423	-0.111353	-0.314721	0.228419	-0.314324	0.080969	-0.314592	0.025989	-0.314663	-0.013896							-0.31469	0.081893	-0.314163	0.195302	-0.314637	0.438541	-0.314782	-0.256106	-0.3144	-0.099114	-0.314535	0.035576	-0.314581	0.252613	-0.314924	0.124954							-0.314571	0.056535	-0.314888	0.180717	-0.314406	0.159134	-0.314753	-0.698906
-0.313516	0.179977	-0.313739	-0.5733	-0.313591	-0.113407	-0.31389	0.22712	-0.313492	0.079553	-0.31376	0.024238	-0.313831	-0.014534							-0.313858	0.081942	-0.313331	0.19426	-0.313805	0.43679	-0.313951	-0.256868	-0.313569	-0.100143	-0.313703	0.034206	-0.313749	0.250742	-0.314092	0.124033							-0.313739	0.054891	-0.314057	0.180616	-0.313574	0.158026	-0.313921	-0.699998
-0.312684	0.178269	-0.312907	-0.575076	-0.312759	-0.115202	-0.313058	0.225946	-0.31266	0.077893	-0.312929	0.022683	-0.312999	-0.016216							-0.313026	0.081706	-0.312499	0.193076	-0.312973	0.435383	-0.313119	-0.258585	-0.312737	-0.101108	-0.312871	0.032571	-0.312917	0.249038	-0.313261	0.123043							-0.312907	0.05333	-0.313225	0.180076	-0.312743	0.157347	-0.31309	-0.70175
-0.311852	0.176477	-0.312075	-0.576295	-0.311927	-0.11595	-0.312227	0.225218	-0.311829	0.077415	-0.312097	0.020936	-0.312168	-0.018291							-0.312194	0.081352	-0.311666	0.191602	-0.312142	0.433329	-0.312287	-0.260445	-0.311905	-0.102508	-0.31204	0.031796	-0.312085	0.24701	-0.312429	0.121067							-0.312075	0.05157	-0.312394	0.178312	-0.311911	0.156664	-0.312258	-0.703107
-0.31102	0.17442	-0.311244	-0.5778	-0.311096	-0.117036	-0.311395	0.223687	-0.310997	0.076964	-0.311266	0.019085	-0.311336	-0.019845							-0.311362	0.08071	-0.310834	0.190199	-0.31131	0.431191	-0.311456	-0.261508	-0.311073	-0.103553	-0.311208	0.03059	-0.311253	0.245031	-0.311598	0.119585							-0.311243	0.050489	-0.311563	0.176858	-0.31108	0.155913	-0.311427	-0.70408
-0.310188	0.173197	-0.310412	-0.58014	-0.310264	-0.118257	-0.310563	0.221932	-0.310165	0.075748	-0.310434	0.016781	-0.310504	-0.021307							-0.31053	0.079363	-0.310002	0.188806	-0.310479	0.429272	-0.310624	-0.262975	-0.310241	-0.10471	-0.310376	0.029277	-0.310422	0.243648	-0.310766	0.117797							-0.310411	0.05006	-0.310731	0.175245	-0.310248	0.155517	-0.310595	-0.70486
-0.309356	0.172281	-0.30958	-0.582127	-0.309432	-0.118442	-0.309732	0.220138	-0.309334	0.074572	-0.309603	0.014857	-0.309673	-0.023012							-0.309698	0.078592	-0.30917	0.187383	-0.309647	0.427721	-0.309793	-0.264609	-0.309409	-0.106197	-0.309544	0.028533	-0.30959	0.242563	-0.309934	0.117117							-0.309579	0.049147	-0.3099	0.174071	-0.309417	0.154696	-0.309763	-0.705176
-0.308524	0.170959	-0.308748	-0.583927	-0.3086	-0.119449	-0.3089	0.218069	-0.308502	0.07322	-0.308771	0.01309	-0.308841	-0.025045							-0.308866	0.078043	-0.308338	0.186331	-0.308816	0.426993	-0.308961	-0.265104	-0.308577	-0.10741	-0.308713	0.027122	-0.308758	0.240946	-0.309103	0.115669							-0.308747	0.047907	-0.309069	0.173405	-0.308585	0.153638	-0.308932	-0.706029
-0.307692	0.168723	-0.307916	-0.585756	-0.307768	-0.121117	-0.308068	0.21598	-0.30767	0.07125	-0.30794	0.010902	-0.308009	-0.027009							-0.308034	0.077405	-0.307506	0.185042	-0.307984	0.425395	-0.30813	-0.265859	-0.307745	-0.10838	-0.307881	0.025283	-0.307926	0.239521	-0.308271	0.114801							-0.307915	0.046618	-0.308238	0.171918	-0.307754	0.15285	-0.3081	-0.707437
-0.30686	0.166343	-0.307084	-0.588333	-0.306936	-0.122503	-0.307237	0.214229	-0.306838	0.069773	-0.307108	0.009516	-0.307177	-0.029114							-0.307202	0.076828	-0.306674	0.183836	-0.307152	0.422943	-0.307298	-0.266859	-0.306913	-0.109568	-0.307049	0.02336	-0.307094	0.239019	-0.30744	0.112791							-0.307083	0.045218	-0.307406	0.171229	-0.306922	0.151658	-0.307269	-0.708438
-0.306028	0.164707	-0.306252	-0.591268	-0.306104	-0.124601	-0.306405	0.21232	-0.306007	0.068991	-0.306276	0.008104	-0.306346	-0.030335							-0.30637	0.075168	-0.305842	0.18225	-0.306321	0.420451	-0.306466	-0.268082	-0.306081	-0.110142	-0.306217	0.022126	-0.306262	0.238639	-0.306608	0.111379							-0.306251	0.044193	-0.306575	0.170108	-0.306091	0.150508	-0.306437	-0.709895
-0.305196	0.163216	-0.30542	-0.593956	-0.305272	-0.126209	-0.305574	0.210666	-0.305175	0.068406	-0.305445	0.006727	-0.305514	-0.031425							-0.305538	0.073416	-0.30501	0.18054	-0.305489	0.418458	-0.305635	-0.26952	-0.305249	-0.111245	-0.305386	0.020708	-0.30543	0.23773	-0.305777	0.110346							-0.305419	0.043344	-0.305744	0.169464	-0.305259	0.149757	-0.305606	-0.711678
-0.304364	0.161597	-0.304588	-0.595847	-0.30444	-0.127862	-0.304742	0.209627	-0.304343	0.067896	-0.304613	0.004542	-0.304682	-0.033162							-0.304706	0.072551	-0.304178	0.179884	-0.304658	0.416682	-0.304803	-0.270831	-0.304417	-0.112659	-0.304554	0.019784	-0.304599	0.236161	-0.304945	0.108603							-0.304587	0.042177	-0.304912	0.168827	-0.304428	0.148638	-0.304774	-0.713274
-0.303532	0.159642	-0.303756	-0.597943	-0.303608	-0.129523	-0.30391	0.208632	-0.303512	0.066732	-0.303782	0.002632	-0.303851	-0.034576							-0.303874	0.071942	-0.303346	0.179955	-0.303826	0.414374	-0.303972	-0.272182	-0.303585	-0.113805	-0.303722	0.01914	-0.303767	0.234818	-0.304114	0.107883							-0.303755	0.040879	-0.304081	0.168026	-0.303596	0.147434	-0.303942	-0.713841
-0.3027	0.157765	-0.302924	-0.600399	-0.302776	-0.130465	-0.303079	0.207201	-0.30268	0.06492	-0.30295	0.000883	-0.303019	-0.035784							-0.303042	0.070787	-0.302514	0.179071	-0.302994	0.412293	-0.30314	-0.273706	-0.302753	-0.115824	-0.30289	0.017727	-0.302935	0.234467	-0.303282	0.106641							-0.302924	0.038948	-0.30325	0.167044	-0.302765	0.146025	-0.303111	-0.714736
-0.301868	0.156561	-0.302092	-0.602689	-0.301944	-0.131523	-0.302247	0.205998	-0.301848	0.063479	-0.302119	-0.000758	-0.302187	-0.038054							-0.30221	0.069924	-0.301682	0.178383	-0.302163	0.410938	-0.302308	-0.274895	-0.301921	-0.116574	-0.302058	0.01631	-0.302103	0.233695	-0.302451	0.105382							-0.302092	0.03698	-0.302419	0.166721	-0.301933	0.144853	-0.302279	-0.716396
-0.301036	0.155627	-0.30126	-0.604811	-0.301112	-0.133285	-0.301416	0.205735	-0.301016	0.062277	-0.301287	-0.001708	-0.301356	-0.040249							-0.301378	0.06869	-0.30085	0.177523	-0.301331	0.409771	-0.301477	-0.276176	-0.301089	-0.117368	-0.301227	0.015187	-0.301271	0.232606	-0.301619	0.10406							-0.30126	0.035523	-0.301587	0.165982	-0.301102	0.144306	-0.301448	-0.717543
-0.300204	0.154765	-0.300428	-0.606934	-0.30028	-0.135053	-0.300584	0.205018	-0.300185	0.061365	-0.300456	-0.003684	-0.300524	-0.041319							-0.300546	0.06695	-0.300018	0.176388	-0.3005	0.408253	-0.300645	-0.277701	-0.300257	-0.11843	-0.300395	0.013958	-0.300439	0.23115	-0.300787	0.102746							-0.300428	0.034247	-0.300756	0.165389	-0.30027	0.143969	-0.300616	-0.718536
-0.299372	0.153704	-0.299596	-0.608793	-0.299448	-0.135961	-0.299752	0.203561	-0.299353	0.060213	-0.299624	-0.005941	-0.299692	-0.042223							-0.299714	0.065777	-0.299186	0.176121	-0.299668	0.406665	-0.299814	-0.279763	-0.299425	-0.119127	-0.299563	0.013333	-0.299607	0.229398	-0.299956	0.10212							-0.299596	0.032977	-0.299925	0.16419	-0.299439	0.143327	-0.299784	-0.720154
-0.29854	0.152505	-0.298764	-0.610567	-0.298616	-0.136572	-0.298921	0.20205	-0.298521	0.058149	-0.298793	-0.007471	-0.298861	-0.043604							-0.298882	0.064283	-0.298354	0.175846	-0.298837	0.405162	-0.298982	-0.281608	-0.298593	-0.119301	-0.298731	0.013115	-0.298776	0.227751	-0.299124	0.101795							-0.298764	0.031984	-0.299094	0.162802	-0.298607	0.142401	-0.298953	-0.721124
-0.297708	0.151831	-0.297932	-0.612339	-0.297784	-0.13724	-0.298089	0.200156	-0.29769	0.056739	-0.297961	-0.008163	-0.298029	-0.04548							-0.29805	0.063439	-0.297522	0.175425	-0.298005	0.403878	-0.298151	-0.283169	-0.297761	-0.12033	-0.2979	0.01263	-0.297944	0.226303	-0.298293	0.10182							-0.297932	0.030468	-0.298262	0.162042	-0.297775	0.141032	-0.298121	-0.721618
-0.296876	0.15123	-0.2971	-0.613717	-0.296952	-0.137664	-0.297257	0.198516	-0.296858	0.055911	-0.297129	-0.010011	-0.297197	-0.047256							-0.297218	0.062919	-0.29669	0.174446	-0.297173	0.402461	-0.297319	-0.284789	-0.296929	-0.12155	-0.297068	0.011488	-0.297112	0.225251	-0.297461	0.101526							-0.2971	0.029313	-0.297431	0.161399	-0.296944	0.139273	-0.29729	-0.721985
-0.296044	0.150358	-0.296268	-0.614809	-0.29612	-0.137784	-0.296426	0.197537	-0.296026	0.054925	-0.296298	-0.011171	-0.296366	-0.048773							-0.296386	0.061689	-0.295858	0.172788	-0.296342	0.400713	-0.296488	-0.287188	-0.296097	-0.123094	-0.296236	0.010388	-0.29628	0.224364	-0.29663	0.100492							-0.296268	0.028337	-0.2966	0.161308	-0.296112	0.137833	-0.296458	-0.722895
-0.295212	0.14874	-0.295436	-0.616509	-0.295288	-0.137765	-0.295594	0.195721	-0.295195	0.052814	-0.295466	-0.01227	-0.295534	-0.049587							-0.295554	0.060561	-0.295026	0.170495	-0.29551	0.398655	-0.295656	-0.289119	-0.295265	-0.123958	-0.295404	0.010219	-0.295448	0.22288	-0.295798	0.09985							-0.295436	0.027989	-0.295768	0.160707	-0.295281	0.136749	-0.295626	-0.723718
-0.29438	0.147328	-0.294605	-0.618095	-0.294456	-0.137713	-0.294763	0.193782	-0.294363	0.050818	-0.294635	-0.013803	-0.294702	-0.050758							-0.294722	0.059205	-0.294194	0.168289	-0.294679	0.396756	-0.294824	-0.291072	-0.294433	-0.124214	-0.294573	0.009718	-0.294616	0.220942	-0.294967	0.099633							-0.294604	0.027182	-0.294937	0.159897	-0.294449	0.135446	-0.294795	-0.724307
-0.293548	0.146149	-0.293773	-0.620078	-0.293624	-0.137713	-0.293931	0.191986	-0.293531	0.049504	-0.293803	-0.015934	-0.293871	-0.05211							-0.29389	0.058049	-0.293362	0.165503	-0.293847	0.395152	-0.293993	-0.292133	-0.293601	-0.125469	-0.293741	0.00883	-0.293784	0.219713	-0.294135	0.100335							-0.293772	0.026208	-0.294106	0.158786	-0.293618	0.134205	-0.293963	-0.725187
-0.292716	0.144728	-0.292941	-0.622565	-0.292792	-0.137333	-0.293099	0.190757	-0.292699	0.048806	-0.292972	-0.017043	-0.293039	-0.053493							-0.293058	0.056265	-0.29253	0.161655	-0.293016	0.393557	-0.293161	-0.292785	-0.292769	-0.126767	-0.292909	0.007445	-0.292953	0.218879	-0.293303	0.100638							-0.29294	0.025625	-0.293275	0.158114	-0.292786	0.134305	-0.293132	-0.726004
-0.291884	0.142969	-0.292109	-0.624958	-0.29196	-0.136607	-0.292268	0.189872	-0.291868	0.04754	-0.29214	-0.018308	-0.292207	-0.055038							-0.292226	0.05447	-0.291698	0.15823	-0.292184	0.391949	-0.29233	-0.294029	-0.291938	-0.128029	-0.292077	0.006593	-0.292121	0.217655	-0.292472	0.100305							-0.292108	0.025371	-0.292443	0.157065	-0.291955	0.134811	-0.2923	-0.72595
-0.291052	0.141697	-0.291277	-0.627055	-0.291128	-0.136002	-0.291436	0.188214	-0.291036	0.045742	-0.291309	-0.020495	-0.291376	-0.055924							-0.291394	0.053853	-0.290866	0.155828	-0.291352	0.389913	-0.291498	-0.294757	-0.291106	-0.129075	-0.291245	0.005858	-0.291289	0.216568	-0.29164	0.099165							-0.291276	0.024426	-0.291612	0.15561	-0.291123	0.134584	-0.291469	-0.726577
-0.29022	0.140514	-0.290445	-0.628417	-0.290296	-0.135684	-0.290604	0.186496	-0.290204	0.044145	-0.290477	-0.022318	-0.290544	-0.056663							-0.290561	0.052435	-0.290034	0.15329	-0.290521	0.387712	-0.290666	-0.295764	-0.290274	-0.130285	-0.290414	0.005068	-0.290457	0.215362	-0.290809	0.098705							-0.290444	0.023968	-0.290781	0.155426	-0.290292	0.134201	-0.290637	-0.72684
-0.289388	0.139266	-0.289613	-0.629754	-0.289464	-0.13607	-0.289773	0.184218	-0.289373	0.043166	-0.289645	-0.024811	-0.289712	-0.05805							-0.289729	0.050221	-0.289202	0.150882	-0.289689	0.385495	-0.289835	-0.296393	-0.289442	-0.130699	-0.289582	0.003919	-0.289625	0.214253	-0.289977	0.098386							-0.289613	0.023137	-0.289949	0.154236	-0.28946	0.133538	-0.289805	-0.726986
-0.288556	0.138622	-0.288781	-0.631435	-0.288632	-0.137006	-0.288941	0.182582	-0.288541	0.042175	-0.288814	-0.026571	-0.288881	-0.059597							-0.288897	0.048397	-0.28837	0.150046	-0.288858	0.383624	-0.289003	-0.297594	-0.28861	-0.131762	-0.28875	0.002679	-0.288793	0.21345	-0.289146	0.098099							-0.288781	0.021535	-0.289118	0.153722	-0.288629	0.132025	-0.288974	-0.72773
-0.287724	0.137455	-0.287949	-0.633667	-0.2878	-0.138341	-0.28811	0.181462	-0.287709	0.041017	-0.287982	-0.027951	-0.288049	-0.060688							-0.288065	0.047175	-0.287538	0.1503	-0.288026	0.381755	-0.288172	-0.298555	-0.287778	-0.131611	-0.287918	0.001715	-0.287961	0.212628	-0.288314	0.098608							-0.287949	0.021033	-0.288287	0.152923	-0.287797	0.130175	-0.288142	-0.729541
-0.286892	0.13662	-0.287117	-0.635745	-0.286968	-0.139399	-0.287278	0.180128	-0.286877	0.040189	-0.287151	-0.028233	-0.287217	-0.061819							-0.287233	0.046866	-0.286706	0.148957	-0.287194	0.378991	-0.28734	-0.299884	-0.286946	-0.132305	-0.287087	-6e-06	-0.28713	0.212229	-0.287483	0.098261							-0.287117	0.020183	-0.287456	0.151816	-0.286966	0.128868	-0.287311	-0.73089
-0.28606	0.135752	-0.286285	-0.637667	-0.286137	-0.13989	-0.286446	0.179024	-0.286046	0.038465	-0.286319	-0.02884	-0.286386	-0.063287							-0.286401	0.046691	-0.285874	0.147443	-0.286363	0.376905	-0.286509	-0.300467	-0.286114	-0.132595	-0.286255	-0.001462	-0.286298	0.211686	-0.286651	0.097079							-0.286285	0.019334	-0.286624	0.150587	-0.286134	0.127119	-0.286479	-0.732371
-0.285228	0.134109	-0.285453	-0.639328	-0.285305	-0.140354	-0.285615	0.177835	-0.285214	0.036934	-0.285488	-0.030141	-0.285554	-0.064544							-0.285569	0.045293	-0.285042	0.14602	-0.285531	0.375316	-0.285677	-0.301176	-0.285282	-0.132143	-0.285423	-0.00235	-0.285466	0.21108	-0.285819	0.096726							-0.285453	0.018616	-0.285793	0.149779	-0.285303	0.124853	-0.285647	-0.733737
-0.284396	0.132848	-0.284621	-0.640624	-0.284473	-0.140378	-0.284783	0.1766	-0.284382	0.035423	-0.284656	-0.031911	-0.284722	-0.065318							-0.284737	0.043018	-0.28421	0.144966	-0.2847	0.373857	-0.284846	-0.302269	-0.28445	-0.132456	-0.284591	-0.003843	-0.284634	0.210525	-0.284988	0.096056							-0.284621	0.017897	-0.284962	0.14972	-0.284471	0.122982	-0.284816	-0.734533
-0.283564	0.131701	-0.283789	-0.641735	-0.283641	-0.140329	-0.283951	0.175062	-0.283551	0.034447	-0.283825	-0.033224	-0.283891	-0.065393							-0.283905	0.041755	-0.283378	0.143322	-0.283868	0.372159	-0.284014	-0.303077	-0.283618	-0.133408	-0.283759	-0.005634	-0.283802	0.210381	-0.284156	0.095242							-0.283789	0.017213	-0.284131	0.149959	-0.28364	0.121339	-0.283984	-0.734737
-0.282732	0.131311	-0.282957	-0.64327	-0.282809	-0.141579	-0.28312	0.173216	-0.282719	0.033983	-0.282993	-0.0341	-0.283059	-0.065604							-0.283073	0.041488	-0.282546	0.14128	-0.283037	0.370191	-0.283182	-0.303785	-0.282786	-0.134598	-0.282928	-0.007375	-0.28297	0.209431	-0.283325	0.094825							-0.282957	0.016388	-0.283299	0.149664	-0.282808	0.119249	-0.283153	-0.734636
-0.2819	0.130721	-0.282125	-0.644866	-0.281977	-0.142356	-0.282288	0.171709	-0.281887	0.033676	-0.282162	-0.034804	-0.282227	-0.065429							-0.282241	0.041341	-0.281714	0.13827	-0.282205	0.36909	-0.282351	-0.304385	-0.281954	-0.136603	-0.282096	-0.009271	-0.282138	0.208509	-0.282493	0.09424							-0.282125	0.016031	-0.282468	0.149211	-0.281977	0.11719	-0.282321	-0.734861
-0.281068	0.130265	-0.281293	-0.646789	-0.281145	-0.142762	-0.281457	0.170439	-0.281055	0.032567	-0.28133	-0.035839	-0.281396	-0.066888							-0.281409	0.041177	-0.280882	0.134543	-0.281373	0.367272	-0.281519	-0.305113	-0.281122	-0.137781	-0.281264	-0.010215	-0.281307	0.207252	-0.281662	0.093362							-0.281293	0.016419	-0.281637	0.147466	-0.281145	0.115411	-0.281489	-0.735254
-0.280236	0.130137	-0.280461	-0.648201	-0.280313	-0.143585	-0.280625	0.169366	-0.280224	0.032014	-0.280498	-0.036819	-0.280564	-0.068779							-0.280577	0.040285	-0.28005	0.131072	-0.280542	0.364963	-0.280688	-0.305847	-0.28029	-0.137929	-0.280432	-0.011075	-0.280475	0.206479	-0.28083	0.092392							-0.280461	0.016151	-0.280805	0.146111	-0.280313	0.114271	-0.280658	-0.735949
-0.279404	0.129547	-0.279629	-0.649399	-0.279481	-0.144471	-0.279793	0.168317	-0.279392	0.031127	-0.279667	-0.036981	-0.279732	-0.069719							-0.279745	0.039448	-0.279218	0.128606	-0.27971	0.363336	-0.279856	-0.306527	-0.279458	-0.137891	-0.279601	-0.011653	-0.279643	0.204991	-0.279999	0.091898							-0.279629	0.01424	-0.279974	0.145575	-0.279482	0.113488	-0.279826	-0.737082
-0.278572	0.12889	-0.278797	-0.65102	-0.278649	-0.145784	-0.278962	0.166842	-0.27856	0.029961	-0.278835	-0.037477	-0.278901	-0.069835							-0.278913	0.039328	-0.278386	0.126353	-0.278879	0.361891	-0.279025	-0.306761	-0.278626	-0.137916	-0.278769	-0.012938	-0.278811	0.203423	-0.279167	0.092286							-0.278797	0.010984	-0.279143	0.144828	-0.27865	0.112645	-0.278995	-0.737771
-0.27774	0.12798	-0.277966	-0.652387	-0.277817	-0.146921	-0.27813	0.165302	-0.277729	0.029087	-0.278004	-0.038535	-0.278069	-0.070483							-0.278081	0.039342	-0.277554	0.125525	-0.278047	0.361237	-0.278193	-0.307328	-0.277794	-0.137626	-0.277937	-0.014783	-0.277979	0.202477	-0.278335	0.091861							-0.277965	0.007538	-0.278312	0.144241	-0.277819	0.111816	-0.278163	-0.738541
-0.276908	0.127666	-0.277134	-0.653022	-0.276985	-0.14735	-0.277298	0.163189	-0.276897	0.027955	-0.277172	-0.039224	-0.277237	-0.071053							-0.277249	0.039137	-0.276722	0.12519	-0.277216	0.359768	-0.277361	-0.308003	-0.276962	-0.138377	-0.277105	-0.015938	-0.277147	0.201174	-0.277504	0.0914							-0.277133	0.004781	-0.27748	0.143375	-0.276987	0.111433	-0.277332	-0.739515
-0.276076	0.126732	-0.276302	-0.65374	-0.276153	-0.148105	-0.276467	0.160953	-0.276065	0.02618	-0.276341	-0.038995	-0.276406	-0.070879							-0.276417	0.038198	-0.27589	0.12413	-0.276384	0.358586	-0.27653	-0.308282	-0.27613	-0.138815	-0.276274	-0.017237	-0.276315	0.199797	-0.276672	0.090853							-0.276301	0.002754	-0.276649	0.141677	-0.276156	0.111487	-0.2765	-0.740184
-0.275244	0.125308	-0.27547	-0.655325	-0.275321	-0.148758	-0.275635	0.159388	-0.275233	0.024918	-0.275509	-0.039252	-0.275574	-0.070206							-0.275585	0.037424	-0.275058	0.123834	-0.275552	0.357311	-0.275698	-0.30846	-0.275298	-0.139469	-0.275442	-0.018389	-0.275483	0.198482	-0.275841	0.090027							-0.27547	0.002299	-0.275818	0.141284	-0.275324	0.111254	-0.275668	-0.740299
-0.274412	0.123787	-0.274638	-0.657282	-0.274489	-0.148789	-0.274804	0.158155	-0.274402	0.024174	-0.274678	-0.039898	-0.274742	-0.070048							-0.274753	0.037066	-0.274226	0.123099	-0.274721	0.355112	-0.274867	-0.308797	-0.274466	-0.139453	-0.27461	-0.01985	-0.274652	0.197271	-0.275009	0.088434							-0.274638	0.002037	-0.274986	0.14022	-0.274493	0.110464	-0.274837	-0.741259
-0.27358	0.122491	-0.273806	-0.659522	-0.273657	-0.149092	-0.273972	0.156737	-0.27357	0.023437	-0.273846	-0.040439	-0.27391	-0.069567							-0.273921	0.037167	-0.273394	0.121833	-0.273889	0.353005	-0.274035	-0.309401	-0.273634	-0.140112	-0.273778	-0.021065	-0.27382	0.19645	-0.274178	0.088573							-0.273806	0.000703	-0.274155	0.139394	-0.273661	0.109718	-0.274005	-0.742729
-0.272748	0.121388	-0.272974	-0.661398	-0.272825	-0.14991	-0.27314	0.155521	-0.272738	0.022086	-0.273015	-0.04102	-0.273079	-0.071234							-0.273089	0.037049	-0.272562	0.121638	-0.273058	0.351799	-0.273203	-0.310375	-0.272802	-0.14104	-0.272946	-0.021473	-0.272988	0.196234	-0.273346	0.088658							-0.272974	6.5e-05	-0.273324	0.138521	-0.27283	0.108898	-0.273174	-0.744321
-0.271916	0.120374	-0.272142	-0.662474	-0.271993	-0.150854	-0.272309	0.154008	-0.271907	0.021484	-0.272183	-0.04243	-0.272247	-0.07202							-0.272257	0.03641	-0.27173	0.120153	-0.272226	0.350006	-0.272372	-0.31132	-0.27197	-0.142347	-0.272115	-0.022433	-0.272156	0.196103	-0.272515	0.087192							-0.272142	-8.5e-05	-0.272493	0.137279	-0.271998	0.107638	-0.272342	-0.746066
-0.271084	0.119524	-0.27131	-0.664009	-0.271161	-0.151841	-0.271477	0.152579	-0.271075	0.020154	-0.271351	-0.044656	-0.271415	-0.073573							-0.271425	0.035217	-0.270898	0.118964	-0.271394	0.34748	-0.27154	-0.311592	-0.271138	-0.144015	-0.271283	-0.022904	-0.271324	0.19579	-0.271683	0.086048							-0.27131	-0.000549	-0.271661	0.136232	-0.271167	0.106772	-0.27151	-0.746488
-0.270252	0.118827	-0.270478	-0.665247	-0.270329	-0.153142	-0.270645	0.151263	-0.270243	0.018441	-0.27052	-0.045766	-0.270584	-0.074651							-0.270593	0.034402	-0.270066	0.117774	-0.270563	0.345363	-0.270709	-0.311996	-0.270307	-0.145561	-0.270451	-0.023491	-0.270492	0.195466	-0.270851	0.085157							-0.270478	-0.000837	-0.27083	0.13557	-0.270335	0.106207	-0.270679	-0.747165
-0.26942	0.11798	-0.269646	-0.666817	-0.269497	-0.153808	-0.269814	0.150233	-0.269411	0.017202	-0.269688	-0.046713	-0.269752	-0.075428							-0.269761	0.033299	-0.269234	0.117023	-0.269731	0.343875	-0.269877	-0.312924	-0.269475	-0.146826	-0.269619	-0.024577	-0.269661	0.195043	-0.27002	0.08442							-0.269646	-0.001314	-0.269999	0.134724	-0.269504	0.104986	-0.269847	-0.747393
-0.268588	0.117373	-0.268814	-0.668304	-0.268665	-0.153977	-0.268982	0.14946	-0.26858	0.015255	-0.268857	-0.047564	-0.26892	-0.075351							-0.268929	0.03265	-0.268402	0.116757	-0.2689	0.342921	-0.269046	-0.31377	-0.268643	-0.147867	-0.268788	-0.025406	-0.268829	0.194348	-0.269188	0.0842							-0.268814	-0.002112	-0.269168	0.135566	-0.268672	0.103532	-0.269016	-0.748441
-0.267756	0.116954	-0.267982	-0.669326	-0.267833	-0.154762	-0.268151	0.148367	-0.267748	0.013675	-0.268025	-0.048906	-0.268089	-0.075728							-0.268097	0.031847	-0.26757	0.116466	-0.268068	0.341716	-0.268214	-0.314285	-0.267811	-0.148481	-0.267956	-0.026455	-0.267997	0.193176	-0.268357	0.082831							-0.267982	-0.002484	-0.268336	0.136361	-0.267841	0.103762	-0.268184	-0.750046
-0.266924	0.116576	-0.26715	-0.670542	-0.267001	-0.155413	-0.267319	0.147354	-0.266916	0.013424	-0.267194	-0.049307	-0.267257	-0.075886							-0.267265	0.030353	-0.266738	0.115737	-0.267237	0.339436	-0.267383	-0.315565	-0.266979	-0.148448	-0.267124	-0.027502	-0.267165	0.191909	-0.267525	0.082586							-0.26715	-0.002727	-0.267505	0.135651	-0.267009	0.103705	-0.267352	-0.750246
-0.266092	0.116267	-0.266318	-0.671797	-0.266169	-0.156033	-0.266487	0.146543	-0.266085	0.01292	-0.266362	-0.048965	-0.266425	-0.076324							-0.266433	0.028773	-0.265906	0.115059	-0.266405	0.33728	-0.266551	-0.317145	-0.266147	-0.149127	-0.266292	-0.027555	-0.266333	0.190831	-0.266694	0.082697							-0.266318	-0.003177	-0.266674	0.134769	-0.266178	0.102434	-0.266521	-0.750547
-0.26526	0.116036	-0.265486	-0.67218	-0.265337	-0.157166	-0.265656	0.144517	-0.265253	0.011225	-0.265531	-0.050007	-0.265594	-0.077096							-0.265601	0.027825	-0.265074	0.114161	-0.265573	0.336146	-0.265719	-0.318116	-0.265315	-0.150149	-0.265461	-0.027381	-0.265501	0.189953	-0.265862	0.082039							-0.265486	-0.003818	-0.265842	0.133682	-0.265346	0.101273	-0.265689	-0.750941
-0.264428	0.115624	-0.264654	-0.672757	-0.264505	-0.157942	-0.264824	0.1422	-0.264421	0.009712	-0.264699	-0.050901	-0.264762	-0.077999							-0.264768	0.02786	-0.264242	0.113094	-0.264742	0.33491	-0.264888	-0.318505	-0.264483	-0.151138	-0.264629	-0.027279	-0.264669	0.188699	-0.265031	0.081543							-0.264654	-0.00428	-0.265011	0.132381	-0.264515	0.100419	-0.264858	-0.751494
-0.263596	0.115132	-0.263822	-0.673505	-0.263673	-0.158501	-0.263993	0.140777	-0.263589	0.008229	-0.263867	-0.052011	-0.26393	-0.078431							-0.263936	0.027467	-0.263409	0.112405	-0.26391	0.333732	-0.264056	-0.318269	-0.263651	-0.152085	-0.263797	-0.027549	-0.263837	0.187494	-0.264199	0.080929							-0.263822	-0.004648	-0.26418	0.130566	-0.263683	0.100149	-0.264026	-0.75202
-0.262764	0.114895	-0.26299	-0.674364	-0.262841	-0.15895	-0.263161	0.139223	-0.262758	0.0074	-0.263036	-0.052685	-0.263099	-0.077756							-0.263104	0.025926	-0.262577	0.111396	-0.263079	0.332186	-0.263225	-0.318886	-0.262819	-0.152765	-0.262965	-0.02859	-0.263006	0.186401	-0.263367	0.081379							-0.26299	-0.00465	-0.263349	0.129914	-0.262852	0.10033	-0.263195	-0.751766
-0.261932	0.114591	-0.262158	-0.675661	-0.262009	-0.158976	-0.262329	0.137888	-0.261926	0.006708	-0.262204	-0.053233	-0.262267	-0.078447							-0.262272	0.025041	-0.261745	0.11049	-0.262247	0.3308	-0.262393	-0.319576	-0.261987	-0.153356	-0.262133	-0.029565	-0.262174	0.185448	-0.262536	0.080618							-0.262159	-0.00446	-0.262517	0.129635	-0.26202	0.10024	-0.262363	-0.753164
-0.2611	0.114231	-0.261326	-0.676183	-0.261177	-0.159736	-0.261498	0.136473	-0.261094	0.006634	-0.261373	-0.053739	-0.261435	-0.079985							-0.26144	0.024556	-0.260913	0.109372	-0.261416	0.329032	-0.261561	-0.320075	-0.261155	-0.154771	-0.261302	-0.029817	-0.261342	0.183753	-0.261704	0.080104							-0.261327	-0.004867	-0.261686	0.129093	-0.261188	0.100089	-0.261531	-0.753823
-0.260268	0.112995	-0.260495	-0.676552	-0.260346	-0.160888	-0.260666	0.135622	-0.260263	0.00598	-0.260541	-0.054438	-0.260604	-0.081673							-0.260608	0.02399	-0.260081	0.108387	-0.260584	0.326875	-0.26073	-0.321098	-0.260323	-0.156166	-0.26047	-0.030124	-0.26051	0.182363	-0.260873	0.080582							-0.260495	-0.00514	-0.260855	0.128238	-0.260357	0.09963	-0.2607	-0.753422
-0.259436	0.111587	-0.259663	-0.677176	-0.259514	-0.161282	-0.259834	0.133831	-0.259431	0.00535	-0.25971	-0.055539	-0.259772	-0.081932							-0.259776	0.023571	-0.259249	0.108177	-0.259752	0.324969	-0.259898	-0.321693	-0.259491	-0.157152	-0.259638	-0.030494	-0.259678	0.181719	-0.260041	0.079529							-0.259663	-0.005367	-0.260024	0.126616	-0.259525	0.097488	-0.259868	-0.754366
-0.258604	0.110558	-0.258831	-0.67771	-0.258682	-0.161187	-0.259003	0.13206	-0.258599	0.004247	-0.258878	-0.055902	-0.25894	-0.083075							-0.258944	0.023425	-0.258417	0.107072	-0.258921	0.322814	-0.259067	-0.32182	-0.258659	-0.15807	-0.258806	-0.031267	-0.258846	0.18094	-0.25921	0.078825							-0.258831	-0.005636	-0.259192	0.125084	-0.258694	0.096458	-0.259037	-0.754824
-0.257772	0.109307	-0.257999	-0.678463	-0.25785	-0.161823	-0.258171	0.131508	-0.257767	0.003653	-0.258047	-0.055879	-0.258109	-0.084746							-0.258112	0.022688	-0.257585	0.105462	-0.258089	0.320451	-0.258235	-0.322407	-0.257827	-0.158803	-0.257975	-0.031891	-0.258014	0.180455	-0.258378	0.078246							-0.257999	-0.005694	-0.258361	0.124063	-0.257862	0.095201	-0.258205	-0.754972
-0.25694	0.108913	-0.257167	-0.678888	-0.257018	-0.163092	-0.25734	0.131131	-0.256936	0.003716	-0.257215	-0.056685	-0.257277	-0.085921							-0.25728	0.022003	-0.256753	0.104556	-0.257258	0.318426	-0.257404	-0.323071	-0.256995	-0.159995	-0.257143	-0.032214	-0.257183	0.179987	-0.257547	0.076586							-0.257167	-0.005913	-0.25753	0.123945	-0.257031	0.093772	-0.257373	-0.756102
-0.256108	0.10806	-0.256335	-0.679474	-0.256186	-0.16443	-0.256508	0.130772	-0.256104	0.003559	-0.256384	-0.057937	-0.256445	-0.086376							-0.256448	0.021866	-0.255921	0.103614	-0.256426	0.316957	-0.256572	-0.323571	-0.256163	-0.160576	-0.256311	-0.032599	-0.256351	0.179697	-0.256715	0.075236							-0.256335	-0.006239	-0.256698	0.123429	-0.256199	0.092931	-0.256542	-0.757082
-0.255276	0.106499	-0.255503	-0.680559	-0.255354	-0.165931	-0.255676	0.129701	-0.255272	0.002654	-0.255552	-0.058701	-0.255614	-0.086624							-0.255616	0.021153	-0.255089	0.102801	-0.255594	0.314609	-0.25574	-0.324536	-0.255331	-0.161778	-0.255479	-0.033488	-0.255519	0.178775	-0.255883	0.074678							-0.255503	-0.006558	-0.255867	0.122558	-0.255368	0.092848	-0.25571	-0.757954
-0.254444	0.105665	-0.254671	-0.681055	-0.254522	-0.167992	-0.254845	0.128153	-0.254441	0.00121	-0.25472	-0.059944	-0.254782	-0.086865							-0.254784	0.021412	-0.254257	0.102848	-0.254763	0.312277	-0.254909	-0.324987	-0.254499	-0.163068	-0.254647	-0.034859	-0.254687	0.17689	-0.255052	0.073345							-0.254671	-0.00663	-0.255036	0.121282	-0.254536	0.092983	-0.254879	-0.758525
-0.253612	0.104821	-0.253839	-0.68166	-0.25369	-0.170198	-0.254013	0.127189	-0.253609	0.000148	-0.253889	-0.060628	-0.25395	-0.087627							-0.253952	0.021106	-0.253425	0.102459	-0.253931	0.311223	-0.254077	-0.325401	-0.253667	-0.163715	-0.253816	-0.036387	-0.253855	0.175137	-0.25422	0.071261							-0.253839	-0.006231	-0.254205	0.119419	-0.253705	0.093279	-0.254047	-0.759206
-0.25278	0.104141	-0.253007	-0.682562	-0.252858	-0.171716	-0.253181	0.126121	-0.252777	-0.000214	-0.253057	-0.061521	-0.253119	-0.088501							-0.25312	0.020868	-0.252593	0.1018	-0.2531	0.309635	-0.253246	-0.325729	-0.252835	-0.164685	-0.252984	-0.037529	-0.253023	0.174356	-0.253389	0.07039							-0.253007	-0.006462	-0.253373	0.118626	-0.252873	0.093081	-0.253215	-0.760003
-0.251948	0.103463	-0.252175	-0.683422	-0.252026	-0.173153	-0.25235	0.124753	-0.251945	-0.000915	-0.252226	-0.061211	-0.252287	-0.089406							-0.252288	0.020492	-0.251761	0.101131	-0.252268	0.308027	-0.252414	-0.325902	-0.252003	-0.164923	-0.252152	-0.038472	-0.252191	0.17352	-0.252557	0.068697							-0.252175	-0.006478	-0.252542	0.118509	-0.252042	0.092728	-0.252384	-0.760913
-0.251116	0.103292	-0.251343	-0.683933	-0.251194	-0.175215	-0.251518	0.124042	-0.251114	-0.002279	-0.251394	-0.06207	-0.251455	-0.089602							-0.251456	0.020339	-0.250929	0.100787	-0.251437	0.30666	-0.251583	-0.326221	-0.251171	-0.165076	-0.25132	-0.039728	-0.25136	0.172466	-0.251726	0.065931							-0.251343	-0.006378	-0.251711	0.117622	-0.25121	0.091265	-0.251552	-0.761236
-0.250284	0.103666	-0.250511	-0.684419	-0.250362	-0.177154	-0.250687	0.12279	-0.250282	-0.003401	-0.250563	-0.062805	-0.250624	-0.089344							-0.250624	0.020581	-0.250097	0.100612	-0.250605	0.305352	-0.250751	-0.326134	-0.250339	-0.166483	-0.250489	-0.04053	-0.250528	0.171723	-0.250894	0.064248							-0.250511	-0.006556	-0.250879	0.117252	-0.250379	0.089513	-0.250721	-0.762345
-0.249452	0.103431	-0.249679	-0.685558	-0.24953	-0.179542	-0.249855	0.122115	-0.24945	-0.003723	-0.249731	-0.062866	-0.249792	-0.08981							-0.249792	0.020334	-0.249265	0.099928	-0.249773	0.304399	-0.249919	-0.326786	-0.249507	-0.167228	-0.249657	-0.041127	-0.249696	0.171152	-0.250063	0.062817							-0.249679	-0.006601	-0.250048	0.116637	-0.249547	0.088143	-0.249889	-0.762209
-0.24862	0.103175	-0.248847	-0.6874	-0.248698	-0.181227	-0.249023	0.121612	-0.248619	-0.004081	-0.2489	-0.063515	-0.24896	-0.091456							-0.24896	0.020698	-0.248433	0.098608	-0.248942	0.303202	-0.249088	-0.327758	-0.248676	-0.167355	-0.248825	-0.041822	-0.248864	0.171262	-0.249231	0.062438							-0.248847	-0.006497	-0.249217	0.116691	-0.248716	0.086592	-0.249058	-0.762873
-0.247788	0.102359	-0.248015	-0.689264	-0.247866	-0.182173	-0.248192	0.121293	-0.247787	-0.00473	-0.248068	-0.063068	-0.248129	-0.092327							-0.248128	0.020969	-0.247601	0.09767	-0.24811	0.301535	-0.248256	-0.328152	-0.247844	-0.16761	-0.247993	-0.043026	-0.248032	0.171673	-0.248399	0.061337							-0.248016	-0.006265	-0.248386	0.115672	-0.247884	0.085767	-0.248226	-0.764159
-0.246956	0.10094	-0.247183	-0.690287	-0.247034	-0.183328	-0.24736	0.12029	-0.246955	-0.005712	-0.247237	-0.063574	-0.247297	-0.093042							-0.247296	0.021015	-0.246769	0.096761	-0.247279	0.300067	-0.247425	-0.327762	-0.247012	-0.168197	-0.247162	-0.044943	-0.2472	0.171968	-0.247568	0.061056							-0.247184	-0.006234	-0.247554	0.113153	-0.247053	0.085604	-0.247394	-0.765112
-0.246124	0.100046	-0.246351	-0.690817	-0.246202	-0.184282	-0.246528	0.119102	-0.246123	-0.006758	-0.246405	-0.064444	-0.246465	-0.093904							-0.246464	0.021449	-0.245937	0.094649	-0.246447	0.299533	-0.246593	-0.327258	-0.24618	-0.169055	-0.24633	-0.046014	-0.246368	0.172075	-0.246736	0.05873							-0.246352	-0.006477	-0.246723	0.11276	-0.246221	0.085734	-0.246563	-0.765356
-0.245292	0.099359	-0.245519	-0.691167	-0.24537	-0.185458	-0.245697	0.118107	-0.245292	-0.007541	-0.245573	-0.065473	-0.245634	-0.095067							-0.245632	0.020279	-0.245105	0.092941	-0.245616	0.299316	-0.245762	-0.327194	-0.245348	-0.169691	-0.245498	-0.046134	-0.245537	0.171686	-0.245905	0.057892							-0.24552	-0.007031	-0.245892	0.1123	-0.24539	0.085837	-0.245731	-0.764637
-0.24446	0.098389	-0.244687	-0.691508	-0.244538	-0.187911	-0.244865	0.117058	-0.24446	-0.007726	-0.244742	-0.066832	-0.244802	-0.09564							-0.2448	0.019313	-0.244273	0.093078	-0.244784	0.298615	-0.24493	-0.328175	-0.244516	-0.170248	-0.244666	-0.046289	-0.244705	0.171362	-0.245073	0.05753							-0.244688	-0.007279	-0.245061	0.111712	-0.244558	0.085172	-0.2449	-0.763832
-0.243628	0.097984	-0.243856	-0.691961	-0.243706	-0.18991	-0.244034	0.116588	-0.243628	-0.007779	-0.24391	-0.068114	-0.24397	-0.096032							-0.243968	0.018652	-0.243441	0.093259	-0.243952	0.297718	-0.244098	-0.328434	-0.243684	-0.170794	-0.243834	-0.046644	-0.243873	0.170613	-0.244242	0.056167							-0.243856	-0.007255	-0.244229	0.110257	-0.243727	0.084426	-0.244068	-0.763736
-0.242796	0.09809	-0.243024	-0.692506	-0.242874	-0.191881	-0.243202	0.115844	-0.242797	-0.007933	-0.243079	-0.067964	-0.243139	-0.096786							-0.243136	0.018878	-0.242609	0.092494	-0.243121	0.296414	-0.243267	-0.328802	-0.242852	-0.171895	-0.243003	-0.046658	-0.243041	0.169442	-0.24341	0.055181							-0.243024	-0.007347	-0.243398	0.10947	-0.242895	0.083537	-0.243236	-0.76419
-0.241964	0.097224	-0.242192	-0.69346	-0.242042	-0.193986	-0.24237	0.11509	-0.241965	-0.008736	-0.242247	-0.068273	-0.242307	-0.098289							-0.242304	0.019417	-0.241777	0.091742	-0.242289	0.295527	-0.242435	-0.329545	-0.24202	-0.173125	-0.242171	-0.046445	-0.242209	0.168466	-0.242579	0.055226							-0.242192	-0.007444	-0.242567	0.108509	-0.242063	0.082608	-0.242405	-0.765325
-0.241132	0.095827	-0.24136	-0.695304	-0.24121	-0.195241	-0.241539	0.113865	-0.241133	-0.01002	-0.241416	-0.069304	-0.241475	-0.099793							-0.241472	0.019202	-0.240945	0.091079	-0.241458	0.294688	-0.241604	-0.329659	-0.241188	-0.173888	-0.241339	-0.046511	-0.241377	0.167572	-0.241747	0.05411							-0.24136	-0.007817	-0.241735	0.108253	-0.241232	0.081869	-0.241573	-0.766146
-0.2403	0.095329	-0.240528	-0.696958	-0.240378	-0.195802	-0.240707	0.113024	-0.240302	-0.011553	-0.240584	-0.070331	-0.240644	-0.101673							-0.24064	0.018422	-0.240113	0.090553	-0.240626	0.29306	-0.240772	-0.330411	-0.240356	-0.174594	-0.240507	-0.046736	-0.240545	0.166766	-0.240916	0.053489							-0.240528	-0.008198	-0.240904	0.107262	-0.2404	0.081275	-0.240742	-0.766696
-0.239468	0.094729	-0.239696	-0.697885	-0.239546	-0.196968	-0.239875	0.112204	-0.23947	-0.013278	-0.239753	-0.070708	-0.239812	-0.103029							-0.239808	0.017742	-0.239281	0.090928	-0.239794	0.291882	-0.239941	-0.331077	-0.239524	-0.174852	-0.239676	-0.047269	-0.239714	0.166061	-0.240084	0.052889							-0.239696	-0.008355	-0.240073	0.107139	-0.239569	0.080204	-0.23991	-0.766875
-0.238636	0.09368	-0.238864	-0.698748	-0.238714	-0.198266	-0.239044	0.111574	-0.238638	-0.014515	-0.238921	-0.071775	-0.23898	-0.103172							-0.238975	0.017714	-0.238449	0.090766	-0.238963	0.291788	-0.239109	-0.3315	-0.238692	-0.175791	-0.238844	-0.047928	-0.238882	0.165448	-0.239252	0.052288							-0.238864	-0.008765	-0.239242	0.108223	-0.238737	0.079269	-0.239078	-0.767336
-0.237804	0.092961	-0.238032	-0.70023	-0.237882	-0.199478	-0.238212	0.111084	-0.237806	-0.015457	-0.23809	-0.072972	-0.238148	-0.104223							-0.238143	0.018036	-0.237617	0.090553	-0.238131	0.29077	-0.238277	-0.331794	-0.23786	-0.176069	-0.238012	-0.04825	-0.23805	0.165225	-0.238421	0.051479							-0.238032	-0.009032	-0.23841	0.107778	-0.237906	0.078454	-0.238247	-0.767954
-0.236972	0.092029	-0.2372	-0.701665	-0.23705	-0.199859	-0.237381	0.110814	-0.236975	-0.015839	-0.237258	-0.074775	-0.237317	-0.106055							-0.237311	0.017423	-0.236785	0.090336	-0.2373	0.289035	-0.237446	-0.332948	-0.237028	-0.176802	-0.23718	-0.048427	-0.237218	0.164402	-0.237589	0.04975							-0.2372	-0.008666	-0.237579	0.107215	-0.237074	0.077631	-0.237415	-0.768255
-0.23614	0.091121	-0.236368	-0.702237	-0.236218	-0.200053	-0.236549	0.10979	-0.236143	-0.016473	-0.236426	-0.075144	-0.236485	-0.107173							-0.236479	0.016471	-0.235953	0.09011	-0.236468	0.28757	-0.236614	-0.333875	-0.236196	-0.178094	-0.236349	-0.047939	-0.236386	0.163343	-0.236758	0.048839							-0.236368	-0.008241	-0.236748	0.106554	-0.236243	0.077246	-0.236584	-0.76854
-0.235307	0.090082	-0.235536	-0.703455	-0.235386	-0.200245	-0.235717	0.109655	-0.235311	-0.016709	-0.235595	-0.075911	-0.235653	-0.107714							-0.235647	0.016148	-0.235121	0.089292	-0.235637	0.286754	-0.235783	-0.334162	-0.235364	-0.178509	-0.235517	-0.048659	-0.235554	0.16248	-0.235926	0.048289							-0.235536	-0.008158	-0.235916	0.106537	-0.235411	0.076707	-0.235752	-0.769292
-0.234475	0.089098	-0.234704	-0.704588	-0.234555	-0.200423	-0.234886	0.109212	-0.23448	-0.016347	-0.234763	-0.077271	-0.234822	-0.108649							-0.234815	0.01583	-0.234289	0.088995	-0.234805	0.286124	-0.234951	-0.334951	-0.234532	-0.178891	-0.234685	-0.048986	-0.234722	0.162436	-0.235095	0.047808							-0.234705	-0.008298	-0.235085	0.10638	-0.23458	0.075912	-0.234921	-0.769958
-0.233643	0.088826	-0.233872	-0.70519	-0.233723	-0.200635	-0.234054	0.108229	-0.233648	-0.016919	-0.233932	-0.078212	-0.23399	-0.11004							-0.233983	0.015345	-0.233457	0.087945	-0.233973	0.285423	-0.23412	-0.335993	-0.2337	-0.17891	-0.233853	-0.048654	-0.233891	0.16163	-0.234263	0.047464							-0.233873	-0.008384	-0.234254	0.105693	-0.233748	0.075327	-0.234089	-0.770024
-0.232811	0.088793	-0.23304	-0.705783	-0.232891	-0.201815	-0.233223	0.106733	-0.232816	-0.018297	-0.2331	-0.079324	-0.233158	-0.111954							-0.233151	0.014742	-0.232625	0.086486	-0.233142	0.284305	-0.233288	-0.336079	-0.232868	-0.180388	-0.233021	-0.049221	-0.233059	0.160456	-0.233432	0.047278							-0.233041	-0.008336	-0.233423	0.10544	-0.232917	0.074975	-0.233257	-0.770031
-0.231979	0.088329	-0.232208	-0.706133	-0.232059	-0.203193	-0.232391	0.106204	-0.231984	-0.019085	-0.232269	-0.080644	-0.232327	-0.113582							-0.232319	0.013637	-0.231793	0.086218	-0.23231	0.284046	-0.232456	-0.336295	-0.232036	-0.181526	-0.23219	-0.049189	-0.232227	0.159393	-0.2326	0.046633							-0.232209	-0.007794	-0.232591	0.104449	-0.232085	0.075049	-0.232426	-0.770815
-0.231147	0.087384	-0.231376	-0.70751	-0.231227	-0.203897	-0.231559	0.105748	-0.231153	-0.019465	-0.231437	-0.081353	-0.231495	-0.113048							-0.231487	0.013288	-0.230961	0.085834	-0.231479	0.282845	-0.231625	-0.336104	-0.231204	-0.18231	-0.231358	-0.049777	-0.231395	0.158435	-0.231768	0.045228							-0.231377	-0.007261	-0.23176	0.102792	-0.231254	0.075294	-0.231594	-0.7711
-0.230315	0.086814	-0.230544	-0.709107	-0.230395	-0.204554	-0.230728	0.105166	-0.230321	-0.020283	-0.230606	-0.081739	-0.230663	-0.114094							-0.230655	0.012733	-0.230129	0.085988	-0.230647	0.282555	-0.230793	-0.336444	-0.230372	-0.182582	-0.230526	-0.050241	-0.230563	0.157579	-0.230937	0.044236							-0.230545	-0.007431	-0.230929	0.101732	-0.230422	0.075346	-0.230763	-0.770986
-0.229483	0.086655	-0.229712	-0.709934	-0.229563	-0.205107	-0.229896	0.104168	-0.229489	-0.020787	-0.229774	-0.081346	-0.229832	-0.113896							-0.229823	0.012372	-0.229297	0.086164	-0.229816	0.281281	-0.229962	-0.337337	-0.22954	-0.183373	-0.229694	-0.050732	-0.229731	0.156787	-0.230105	0.043393							-0.229713	-0.007844	-0.230098	0.101502	-0.229591	0.074458	-0.229931	-0.771441
-0.228651	0.085822	-0.22888	-0.710667	-0.228731	-0.206371	-0.229064	0.102553	-0.228658	-0.020796	-0.228942	-0.081976	-0.229	-0.114076							-0.228991	0.012332	-0.228465	0.086238	-0.228984	0.280912	-0.22913	-0.337976	-0.228708	-0.183861	-0.228863	-0.051156	-0.228899	0.155784	-0.229274	0.042523							-0.228881	-0.008668	-0.229266	0.100714	-0.228759	0.073364	-0.229099	-0.772136
-0.227819	0.085082	-0.228049	-0.711021	-0.227899	-0.207701	-0.228233	0.101696	-0.227826	-0.021393	-0.228111	-0.082948	-0.228168	-0.114927							-0.228159	0.012435	-0.227633	0.086133	-0.228152	0.280304	-0.228299	-0.337795	-0.227876	-0.184472	-0.228031	-0.050853	-0.228068	0.155843	-0.228442	0.042641							-0.228049	-0.009067	-0.228435	0.099783	-0.227928	0.073127	-0.228268	-0.773218
-0.226987	0.084561	-0.227217	-0.711006	-0.227067	-0.209008	-0.227401	0.100526	-0.226994	-0.021487	-0.227279	-0.083848	-0.227337	-0.115807							-0.227327	0.012642	-0.226801	0.084816	-0.227321	0.27911	-0.227467	-0.337269	-0.227044	-0.184999	-0.227199	-0.051269	-0.227236	0.155356	-0.227611	0.042678							-0.227217	-0.010493	-0.227604	0.097817	-0.227096	0.073351	-0.227436	-0.773007
-0.226155	0.083848	-0.226385	-0.71161	-0.226235	-0.210034	-0.22657	0.099697	-0.226162	-0.02138	-0.226448	-0.084283	-0.226505	-0.11639							-0.226495	0.012068	-0.225969	0.084012	-0.226489	0.278297	-0.226635	-0.337573	-0.226213	-0.186068	-0.226367	-0.052047	-0.226404	0.154299	-0.226779	0.042613							-0.226385	-0.011931	-0.226772	0.095474	-0.226265	0.073076	-0.226605	-0.773066
-0.225323	0.083558	-0.225553	-0.712204	-0.225403	-0.210766	-0.225738	0.099258	-0.225331	-0.022259	-0.225616	-0.08459	-0.225673	-0.117085							-0.225663	0.011661	-0.225137	0.084111	-0.225658	0.277487	-0.225804	-0.33787	-0.225381	-0.187594	-0.225535	-0.052171	-0.225572	0.153169	-0.225948	0.041826							-0.225553	-0.012692	-0.225941	0.094531	-0.225433	0.07208	-0.225773	-0.773477
-0.224491	0.082711	-0.224721	-0.713304	-0.224571	-0.211649	-0.224906	0.099383	-0.224499	-0.022561	-0.224785	-0.08639	-0.224842	-0.117582							-0.224831	0.012468	-0.224305	0.083717	-0.224826	0.276269	-0.224972	-0.338472	-0.224549	-0.188134	-0.224704	-0.052952	-0.22474	0.153328	-0.225116	0.040951							-0.224721	-0.01276	-0.22511	0.094195	-0.224602	0.071987	-0.224941	-0.773241
-0.223659	0.081178	-0.223889	-0.714538	-0.223739	-0.212341	-0.224075	0.099602	-0.223667	-0.022334	-0.223953	-0.088102	-0.22401	-0.117794							-0.223999	0.012272	-0.223473	0.083658	-0.223994	0.275626	-0.224141	-0.33923	-0.223717	-0.188931	-0.223872	-0.053444	-0.223908	0.15359	-0.224284	0.04049							-0.223889	-0.011927	-0.224279	0.093972	-0.22377	0.072143	-0.22411	-0.77341
-0.222827	0.080402	-0.223057	-0.714835	-0.222907	-0.212347	-0.223243	0.099485	-0.222836	-0.022318	-0.223122	-0.089239	-0.223178	-0.118107							-0.223167	0.011622	-0.222641	0.083736	-0.223163	0.275049	-0.223309	-0.339715	-0.222885	-0.189417	-0.22304	-0.053983	-0.223076	0.153123	-0.223453	0.040164							-0.223057	-0.011829	-0.223447	0.093707	-0.222938	0.071694	-0.223278	-0.77446
-0.221995	0.079563	-0.222225	-0.714566	-0.222075	-0.212265	-0.222411	0.098882	-0.222004	-0.0227	-0.22229	-0.089411	-0.222347	-0.118568							-0.222335	0.011568	-0.221809	0.082936	-0.222331	0.273974	-0.222478	-0.340914	-0.222053	-0.18996	-0.222208	-0.054708	-0.222245	0.152335	-0.222621	0.039405							-0.222225	-0.012534	-0.222616	0.093488	-0.222107	0.070652	-0.222447	-0.774692
-0.221163	0.078685	-0.221393	-0.714888	-0.221243	-0.212541	-0.22158	0.097917	-0.221172	-0.023596	-0.221459	-0.090016	-0.221515	-0.119706							-0.221503	0.012208	-0.220977	0.082076	-0.2215	0.273248	-0.221646	-0.34062	-0.221221	-0.190757	-0.221377	-0.054733	-0.221413	0.152755	-0.22179	0.038366							-0.221393	-0.013096	-0.221785	0.093133	-0.221275	0.069539	-0.221615	-0.7759
-0.220331	0.07777	-0.220561	-0.715579	-0.220411	-0.213033	-0.220748	0.096915	-0.22034	-0.024001	-0.220627	-0.091592	-0.220683	-0.119949							-0.220671	0.012062	-0.220145	0.081183	-0.220668	0.272605	-0.220814	-0.340898	-0.220389	-0.191232	-0.220545	-0.055265	-0.220581	0.152902	-0.220958	0.037164							-0.220562	-0.013913	-0.220953	0.092264	-0.220444	0.068323	-0.220784	-0.775193
-0.219499	0.076635	-0.219729	-0.716219	-0.219579	-0.213539	-0.219917	0.095834	-0.219509	-0.024343	-0.219795	-0.092963	-0.219852	-0.12016							-0.219839	0.012582	-0.219313	0.080551	-0.219837	0.27165	-0.219983	-0.341654	-0.219557	-0.19083	-0.219713	-0.056151	-0.219749	0.152712	-0.220127	0.035769							-0.21973	-0.014417	-0.220122	0.090778	-0.219612	0.067835	-0.219952	-0.773909
-0.218667	0.075865	-0.218897	-0.71751	-0.218747	-0.214149	-0.219085	0.094988	-0.218677	-0.02452	-0.218964	-0.093901	-0.21902	-0.12052							-0.219007	0.012568	-0.218481	0.079955	-0.219005	0.271641	-0.219151	-0.342272	-0.218725	-0.19071	-0.218881	-0.057096	-0.218917	0.151969	-0.219295	0.034208							-0.218898	-0.014851	-0.219291	0.090307	-0.218781	0.067682	-0.21912	-0.774629
-0.217835	0.075419	-0.218065	-0.71799	-0.217915	-0.214958	-0.218253	0.094314	-0.217845	-0.024708	-0.218132	-0.095011	-0.218188	-0.120784							-0.218175	0.012571	-0.217649	0.079408	-0.218173	0.27035	-0.21832	-0.342437	-0.217893	-0.19119	-0.21805	-0.058873	-0.218085	0.151392	-0.218464	0.034082							-0.218066	-0.015965	-0.21846	0.090073	-0.217949	0.067769	-0.218289	-0.773589
-0.217003	0.074795	-0.217233	-0.71837	-0.217083	-0.215411	-0.217422	0.093908	-0.217014	-0.024974	-0.217301	-0.096021	-0.217357	-0.120323							-0.217343	0.012076	-0.216816	0.079463	-0.217342	0.270361	-0.217488	-0.343256	-0.217061	-0.191037	-0.217218	-0.05908	-0.217253	0.150431	-0.217632	0.03354							-0.217234	-0.016858	-0.217628	0.089409	-0.217118	0.067505	-0.217457	-0.773881
-0.216171	0.074032	-0.216401	-0.719779	-0.216251	-0.215496	-0.21659	0.093662	-0.216182	-0.025276	-0.216469	-0.096793	-0.216525	-0.119078							-0.216511	0.011877	-0.215984	0.079553	-0.21651	0.269894	-0.216657	-0.34384	-0.216229	-0.191309	-0.216386	-0.059192	-0.216422	0.149762	-0.2168	0.032698							-0.216402	-0.017613	-0.216797	0.089007	-0.216286	0.067357	-0.216626	-0.774287
-0.215339	0.072942	-0.215569	-0.72149	-0.215419	-0.215686	-0.215758	0.092939	-0.21535	-0.025291	-0.215638	-0.097478	-0.215693	-0.120124							-0.215679	0.011427	-0.215153	0.078824	-0.215679	0.269702	-0.215825	-0.344152	-0.215397	-0.191863	-0.215554	-0.060224	-0.21559	0.148468	-0.215969	0.032476							-0.21557	-0.018274	-0.215966	0.088164	-0.215455	0.066932	-0.215794	-0.773712
-0.214507	0.072419	-0.214737	-0.722767	-0.214587	-0.215997	-0.214927	0.091341	-0.214518	-0.02522	-0.214806	-0.098037	-0.214862	-0.120092							-0.214847	0.011135	-0.21432	0.078831	-0.214847	0.26895	-0.214993	-0.345007	-0.214565	-0.192651	-0.214722	-0.061737	-0.214758	0.147603	-0.215137	0.031303							-0.214738	-0.019084	-0.215135	0.087964	-0.214623	0.066148	-0.214962	-0.773899
-0.213675	0.072312	-0.213905	-0.723419	-0.213755	-0.216562	-0.214095	0.091103	-0.213687	-0.025305	-0.213975	-0.098015	-0.21403	-0.120307							-0.214015	0.010912	-0.213488	0.078695	-0.214015	0.268377	-0.214162	-0.34625	-0.213733	-0.193157	-0.213891	-0.062216	-0.213926	0.14674	-0.214306	0.030265							-0.213906	-0.019185	-0.214303	0.087664	-0.213792	0.065982	-0.214131	-0.773697
-0.212843	0.07217	-0.213073	-0.724332	-0.212923	-0.217092	-0.213264	0.091393	-0.212855	-0.025675	-0.213143	-0.098339	-0.213198	-0.120744							-0.213183	0.010416	-0.212656	0.077626	-0.213184	0.268625	-0.21333	-0.346997	-0.212901	-0.1935	-0.213059	-0.062133	-0.213094	0.146845	-0.213474	0.029774							-0.213074	-0.019126	-0.213472	0.087224	-0.21296	0.06568	-0.213299	-0.773915
-0.212011	0.07231	-0.212241	-0.725502	-0.212091	-0.217861	-0.212432	0.090834	-0.212023	-0.025758	-0.212312	-0.098838	-0.212367	-0.121364							-0.21235	0.009778	-0.211824	0.076919	-0.212352	0.267354	-0.212499	-0.348084	-0.212069	-0.194211	-0.212227	-0.062905	-0.212262	0.147378	-0.212643	0.029975							-0.212242	-0.01981	-0.212641	0.087613	-0.212129	0.065196	-0.212468	-0.773215
-0.211179	0.07258	-0.21141	-0.726331	-0.211259	-0.21954	-0.2116	0.0909	-0.211192	-0.02625	-0.21148	-0.099499	-0.211535	-0.121982							-0.211518	0.00953	-0.210992	0.076708	-0.211521	0.266713	-0.211667	-0.348092	-0.211237	-0.194985	-0.211395	-0.063269	-0.21143	0.147558	-0.211811	0.029147							-0.21141	-0.020133	-0.211809	0.087708	-0.211297	0.065053	-0.211636	-0.773052
-0.210347	0.072748	-0.210578	-0.727437	-0.210427	-0.220942	-0.210769	0.09024	-0.21036	-0.026311	-0.210648	-0.100892	-0.210703	-0.121808							-0.210686	0.010277	-0.21016	0.077219	-0.210689	0.266103	-0.210836	-0.34951	-0.210405	-0.195809	-0.210564	-0.062813	-0.210599	0.147035	-0.21098	0.0278							-0.210578	-0.019782	-0.210978	0.088172	-0.210466	0.064954	-0.210804	-0.772478
-0.209515	0.072372	-0.209746	-0.727816	-0.209596	-0.221868	-0.209937	0.089799	-0.209528	-0.026076	-0.209817	-0.101531	-0.209872	-0.122093							-0.209854	0.010399	-0.209328	0.077284	-0.209858	0.265148	-0.210004	-0.350394	-0.209573	-0.196866	-0.209732	-0.062283	-0.209767	0.147697	-0.210148	0.026731							-0.209746	-0.020025	-0.210147	0.087952	-0.209634	0.064742	-0.209973	-0.772121
-0.208683	0.070523	-0.208914	-0.728047	-0.208764	-0.222744	-0.209105	0.088621	-0.208696	-0.026025	-0.208985	-0.102271	-0.20904	-0.12229							-0.209022	0.009808	-0.208496	0.07692	-0.209026	0.26413	-0.209172	-0.350843	-0.208741	-0.196659	-0.2089	-0.062781	-0.208935	0.147423	-0.209316	0.025778							-0.208914	-0.020687	-0.209316	0.08681	-0.208803	0.06462	-0.209141	-0.772269
-0.207851	0.069543	-0.208082	-0.728387	-0.207932	-0.223537	-0.208274	0.088326	-0.207865	-0.026135	-0.208154	-0.102732	-0.208208	-0.123429							-0.20819	0.009221	-0.207664	0.076789	-0.208194	0.26342	-0.208341	-0.351064	-0.207909	-0.196557	-0.208068	-0.064181	-0.208103	0.147346	-0.208485	0.02553							-0.208082	-0.021811	-0.208484	0.086016	-0.207971	0.064968	-0.20831	-0.77259
-0.207019	0.068981	-0.20725	-0.728683	-0.2071	-0.224585	-0.207442	0.08733	-0.207033	-0.0264	-0.207322	-0.103637	-0.207377	-0.123458							-0.207358	0.008263	-0.206832	0.077118	-0.207363	0.263352	-0.207509	-0.351756	-0.207077	-0.197784	-0.207237	-0.064206	-0.207271	0.147089	-0.207653	0.024539							-0.207251	-0.022651	-0.207653	0.08553	-0.20714	0.065942	-0.207478	-0.773389
-0.206187	0.068968	-0.206418	-0.729299	-0.206268	-0.226177	-0.206611	0.086656	-0.206201	-0.026389	-0.206491	-0.104512	-0.206545	-0.124371							-0.206526	0.006906	-0.206	0.077654	-0.206531	0.263308	-0.206678	-0.352981	-0.206245	-0.198867	-0.206405	-0.063458	-0.206439	0.146141	-0.206822	0.023767							-0.206419	-0.023085	-0.206822	0.085742	-0.206308	0.065086	-0.206647	-0.771959
-0.205355	0.068877	-0.205586	-0.730393	-0.205436	-0.227583	-0.205779	0.086963	-0.20537	-0.026198	-0.205659	-0.10428	-0.205713	-0.125199							-0.205694	0.005638	-0.205168	0.076948	-0.2057	0.26313	-0.205846	-0.354244	-0.205414	-0.19952	-0.205573	-0.062861	-0.205607	0.145177	-0.20599	0.023435							-0.205587	-0.023185	-0.20599	0.086378	-0.205477	0.063933	-0.205815	-0.770608
-0.204523	0.068606	-0.204754	-0.731886	-0.204604	-0.228926	-0.204947	0.086816	-0.204538	-0.026195	-0.204828	-0.10321	-0.204881	-0.125768							-0.204862	0.004699	-0.204336	0.076522	-0.204868	0.262297	-0.205015	-0.355528	-0.204582	-0.200099	-0.204741	-0.062752	-0.204776	0.143981	-0.205159	0.022853							-0.204755	-0.023764	-0.205159	0.085915	-0.204645	0.063031	-0.204983	-0.769177
-0.203691	0.068755	-0.203922	-0.733288	-0.203772	-0.230043	-0.204116	0.086958	-0.203706	-0.026416	-0.203996	-0.103899	-0.20405	-0.125842							-0.20403	0.005172	-0.203504	0.077009	-0.204037	0.261077	-0.204183	-0.35693	-0.20375	-0.200587	-0.203909	-0.063472	-0.203944	0.14286	-0.204327	0.022041							-0.203923	-0.024344	-0.204328	0.08547	-0.203813	0.062738	-0.204152	-0.768806
-0.202859	0.069763	-0.20309	-0.734539	-0.20294	-0.230757	-0.203284	0.086625	-0.202874	-0.026925	-0.203165	-0.104361	-0.203218	-0.125955							-0.203198	0.004988	-0.202672	0.076394	-0.203205	0.260514	-0.203351	-0.356522	-0.202918	-0.20075	-0.203078	-0.064575	-0.203112	0.141538	-0.203496	0.021387							-0.203091	-0.024776	-0.203497	0.085087	-0.202982	0.062443	-0.20332	-0.77048
-0.202027	0.070178	-0.202258	-0.735555	-0.202108	-0.231833	-0.202452	0.085963	-0.202043	-0.027739	-0.202333	-0.104884	-0.202386	-0.127007							-0.202366	0.005249	-0.20184	0.075672	-0.202373	0.259297	-0.20252	-0.357164	-0.202086	-0.201406	-0.202246	-0.065152	-0.20228	0.140878	-0.202664	0.021329							-0.202259	-0.025798	-0.202665	0.0855	-0.20215	0.06239	-0.202489	-0.770172
-0.201195	0.070482	-0.201426	-0.736513	-0.201276	-0.232229	-0.201621	0.085225	-0.201211	-0.028454	-0.201501	-0.106927	-0.201555	-0.128136							-0.201534	0.003977	-0.201008	0.075561	-0.201542	0.258375	-0.201688	-0.358169	-0.201254	-0.201959	-0.201414	-0.065698	-0.201448	0.14068	-0.201832	0.021089							-0.201427	-0.026552	-0.201834	0.085409	-0.201319	0.062252	-0.201657	-0.770324
-0.200363	0.070553	-0.200594	-0.73768	-0.200444	-0.231925	-0.200789	0.084638	-0.200379	-0.02888	-0.20067	-0.108369	-0.200723	-0.128231							-0.200702	0.001755	-0.200176	0.075589	-0.20071	0.258187	-0.200857	-0.358387	-0.200422	-0.202217	-0.200582	-0.066468	-0.200616	0.139531	-0.201001	0.019522							-0.200595	-0.0277	-0.201003	0.085562	-0.200487	0.06213	-0.200825	-0.769759
-0.199531	0.070924	-0.199762	-0.737866	-0.199612	-0.231679	-0.199958	0.08429	-0.199548	-0.028921	-0.199838	-0.10893	-0.199891	-0.128536							-0.19987	0.000302	-0.199344	0.07582	-0.199879	0.257474	-0.200025	-0.359235	-0.19959	-0.202415	-0.199751	-0.066904	-0.199784	0.138324	-0.200169	0.019012							-0.199763	-0.027981	-0.200172	0.085085	-0.199656	0.061628	-0.199994	-0.769529
-0.198699	0.070499	-0.19893	-0.737953	-0.19878	-0.231872	-0.199126	0.083595	-0.198716	-0.02946	-0.199007	-0.108779	-0.19906	-0.129059							-0.199038	-0.000291	-0.198512	0.075581	-0.199047	0.257204	-0.199194	-0.360237	-0.198758	-0.202315	-0.198919	-0.067381	-0.198952	0.137219	-0.199338	0.017755							-0.198931	-0.027902	-0.19934	0.085073	-0.198824	0.0614	-0.199162	-0.769718
-0.197867	0.07	-0.198098	-0.738316	-0.197948	-0.23247	-0.198294	0.082816	-0.197884	-0.029942	-0.198175	-0.109788	-0.198228	-0.12913							-0.198206	-0.000524	-0.19768	0.074876	-0.198215	0.256595	-0.198362	-0.361078	-0.197926	-0.20247	-0.198087	-0.068208	-0.198121	0.136648	-0.198506	0.01632							-0.198099	-0.029224	-0.198509	0.084758	-0.197993	0.061161	-0.198331	-0.770381
-0.197035	0.069424	-0.197266	-0.739232	-0.197116	-0.232834	-0.197463	0.081607	-0.197052	-0.029534	-0.197344	-0.110494	-0.197396	-0.130653							-0.197374	-0.001529	-0.196848	0.074733	-0.197384	0.255054	-0.19753	-0.361821	-0.197094	-0.203142	-0.197255	-0.06888	-0.197289	0.13597	-0.197675	0.015117							-0.197267	-0.029969	-0.197678	0.083933	-0.197161	0.060376	-0.197499	-0.77101
-0.196203	0.068881	-0.196434	-0.739392	-0.196284	-0.233158	-0.196631	0.080254	-0.196221	-0.029326	-0.196512	-0.111602	-0.196565	-0.131454							-0.196542	-0.002147	-0.196016	0.074521	-0.196552	0.254408	-0.196699	-0.362348	-0.196262	-0.203797	-0.196423	-0.069559	-0.196457	0.134714	-0.196843	0.0146							-0.196435	-0.029936	-0.196846	0.083513	-0.19633	0.05996	-0.196667	-0.771174
-0.195371	0.068991	-0.195602	-0.739458	-0.195452	-0.233321	-0.1958	0.079099	-0.195389	-0.029738	-0.195681	-0.11188	-0.195733	-0.131338							-0.19571	-0.002574	-0.195184	0.074849	-0.195721	0.253664	-0.195867	-0.362358	-0.19543	-0.204667	-0.195592	-0.069829	-0.195625	0.134103	-0.196012	0.014485							-0.195603	-0.029891	-0.196015	0.083417	-0.195498	0.059646	-0.195836	-0.771289
-0.194539	0.068589	-0.194771	-0.740356	-0.19462	-0.233495	-0.194968	0.078773	-0.194557	-0.030982	-0.194849	-0.113594	-0.194901	-0.131898							-0.194878	-0.002343	-0.194352	0.074485	-0.194889	0.252513	-0.195036	-0.362398	-0.194598	-0.205487	-0.19476	-0.069955	-0.194793	0.133282	-0.19518	0.013701							-0.194771	-0.030705	-0.195184	0.083341	-0.194667	0.059007	-0.195004	-0.770838
-0.193707	0.068149	-0.193939	-0.741489	-0.193788	-0.234301	-0.194136	0.077432	-0.193726	-0.031608	-0.194017	-0.113706	-0.19407	-0.132768							-0.194046	-0.002908	-0.19352	0.073337	-0.194058	0.25088	-0.194204	-0.3636	-0.193766	-0.205629	-0.193928	-0.069939	-0.193961	0.132346	-0.194349	0.013124							-0.19394	-0.031821	-0.194353	0.082221	-0.193835	0.059529	-0.194173	-0.770008
-0.192875	0.06787	-0.193107	-0.742283	-0.192956	-0.235723	-0.193305	0.076931	-0.192894	-0.031822	-0.193186	-0.114328	-0.193238	-0.133042							-0.193214	-0.003467	-0.192688	0.072215	-0.193226	0.249541	-0.193373	-0.365254	-0.192934	-0.206179	-0.193096	-0.07056	-0.193129	0.131	-0.193517	0.011862							-0.193108	-0.033021	-0.193521	0.082543	-0.193004	0.059052	-0.193341	-0.770271
-0.192043	0.067094	-0.192275	-0.743136	-0.192124	-0.23687	-0.192473	0.076068	-0.192062	-0.031834	-0.192354	-0.115504	-0.192406	-0.133598							-0.192382	-0.00338	-0.191856	0.071616	-0.192394	0.248171	-0.192541	-0.365575	-0.192102	-0.207519	-0.192265	-0.071543	-0.192298	0.130675	-0.192685	0.011096							-0.192276	-0.034134	-0.19269	0.082159	-0.192172	0.058802	-0.192509	-0.771707
-0.191211	0.066677	-0.191443	-0.743664	-0.191292	-0.237627	-0.191641	0.075673	-0.191231	-0.032195	-0.191523	-0.115905	-0.191575	-0.133787							-0.19155	-0.002828	-0.191024	0.07184	-0.191563	0.247038	-0.191709	-0.366566	-0.19127	-0.207921	-0.191433	-0.072117	-0.191466	0.130579	-0.191854	0.010914							-0.191444	-0.034444	-0.191859	0.081499	-0.191341	0.05875	-0.191678	-0.77274
-0.190379	0.06668	-0.190611	-0.744147	-0.19046	-0.238264	-0.19081	0.074533	-0.190399	-0.032423	-0.190691	-0.116012	-0.190743	-0.133956							-0.190718	-0.002029	-0.190192	0.071629	-0.190731	0.24629	-0.190878	-0.36724	-0.190438	-0.20762	-0.190601	-0.073114	-0.190634	0.129806	-0.191022	0.011365							-0.190612	-0.034875	-0.191027	0.081013	-0.190509	0.058272	-0.190846	-0.773051
-0.189547	0.066629	-0.189779	-0.744116	-0.189628	-0.23895	-0.189978	0.073972	-0.189567	-0.032791	-0.18986	-0.116751	-0.189911	-0.133889							-0.189886	-0.002633	-0.18936	0.071204	-0.1899	0.245366	-0.190046	-0.367889	-0.189606	-0.207499	-0.189769	-0.073225	-0.189802	0.128745	-0.190191	0.011957							-0.18978	-0.035855	-0.190196	0.081937	-0.189678	0.05785	-0.190015	-0.772527
-0.188715	0.06623	-0.188947	-0.743557	-0.188796	-0.238813	-0.189147	0.072681	-0.188735	-0.032887	-0.189028	-0.117967	-0.18908	-0.134333							-0.189054	-0.002943	-0.188528	0.070586	-0.189068	0.243838	-0.189215	-0.367862	-0.188774	-0.207224	-0.188938	-0.073916	-0.18897	0.127844	-0.189359	0.01239							-0.188948	-0.036044	-0.189365	0.082633	-0.188846	0.05762	-0.189183	-0.772487
-0.187883	0.065518	-0.188115	-0.743288	-0.187964	-0.238768	-0.188315	0.072432	-0.187904	-0.033465	-0.188197	-0.118813	-0.188248	-0.135288							-0.188222	-0.003967	-0.187696	0.0698	-0.188237	0.242926	-0.188383	-0.367867	-0.187942	-0.206812	-0.188106	-0.074964	-0.188138	0.127137	-0.188528	0.01178							-0.188116	-0.036072	-0.188534	0.081488	-0.188015	0.057911	-0.188352	-0.772579
-0.187051	0.065076	-0.187283	-0.743878	-0.187132	-0.238397	-0.187483	0.07297	-0.187072	-0.033874	-0.187365	-0.119368	-0.187416	-0.135942							-0.187389	-0.005602	-0.186864	0.069856	-0.187405	0.242075	-0.187552	-0.367859	-0.18711	-0.206955	-0.187274	-0.076189	-0.187306	0.126347	-0.187696	0.010833							-0.187284	-0.036241	-0.187702	0.081383	-0.187183	0.058266	-0.18752	-0.773143
-0.186219	0.065646	-0.186451	-0.744563	-0.1863	-0.237708	-0.186652	0.073489	-0.18624	-0.03443	-0.186534	-0.118745	-0.186585	-0.136438							-0.186557	-0.007016	-0.186032	0.069907	-0.186573	0.241296	-0.18672	-0.368889	-0.186278	-0.207347	-0.186442	-0.077065	-0.186475	0.124636	-0.186864	0.009277							-0.186452	-0.036451	-0.186871	0.080513	-0.186351	0.058379	-0.186688	-0.773145
-0.185387	0.065753	-0.185619	-0.745632	-0.185468	-0.237501	-0.18582	0.074132	-0.185409	-0.034782	-0.185702	-0.119006	-0.185753	-0.137951							-0.185725	-0.007639	-0.1852	0.070176	-0.185742	0.241813	-0.185888	-0.369718	-0.185446	-0.207634	-0.18561	-0.077428	-0.185643	0.123395	-0.186033	0.008175							-0.18562	-0.035846	-0.18604	0.080808	-0.18552	0.058204	-0.185857	-0.773068
-0.184555	0.065157	-0.184787	-0.746232	-0.184636	-0.237725	-0.184988	0.073286	-0.184577	-0.03492	-0.18487	-0.11862	-0.184921	-0.139361							-0.184893	-0.00741	-0.184368	0.069681	-0.18491	0.240845	-0.185057	-0.370935	-0.184614	-0.207757	-0.184779	-0.077407	-0.184811	0.12317	-0.185201	0.007133							-0.184788	-0.035571	-0.185209	0.081385	-0.184688	0.057234	-0.185025	-0.77227
-0.183723	0.064167	-0.183955	-0.745805	-0.183805	-0.238372	-0.184157	0.072885	-0.183745	-0.034789	-0.184039	-0.119133	-0.18409	-0.14018							-0.184061	-0.007292	-0.183536	0.068491	-0.184079	0.240158	-0.184225	-0.372218	-0.183782	-0.208052	-0.183947	-0.077709	-0.183979	0.122454	-0.18437	0.006146							-0.183956	-0.035625	-0.184377	0.081425	-0.183857	0.056985	-0.184194	-0.772085
-0.182891	0.063442	-0.183123	-0.745391	-0.182973	-0.238932	-0.183325	0.071478	-0.182913	-0.034978	-0.183207	-0.119393	-0.183258	-0.140676							-0.183229	-0.007939	-0.182704	0.068182	-0.183247	0.240979	-0.183394	-0.372792	-0.18295	-0.208147	-0.183115	-0.077914	-0.183147	0.120853	-0.183538	0.004982							-0.183124	-0.035939	-0.183546	0.08139	-0.183025	0.056835	-0.183362	-0.771734
-0.182059	0.06416	-0.182291	-0.744991	-0.182141	-0.238871	-0.182494	0.0702	-0.182082	-0.035704	-0.182376	-0.118672	-0.182426	-0.140414							-0.182397	-0.008176	-0.181872	0.067844	-0.182415	0.240798	-0.182562	-0.372614	-0.182119	-0.207918	-0.182283	-0.078425	-0.182315	0.120194	-0.182707	0.005011							-0.182292	-0.036426	-0.182715	0.080612	-0.182194	0.056916	-0.18253	-0.772325
-0.181227	0.06435	-0.181459	-0.745072	-0.181309	-0.239387	-0.181662	0.069463	-0.18125	-0.036245	-0.181544	-0.118268	-0.181595	-0.140667							-0.181565	-0.00849	-0.18104	0.067793	-0.181584	0.240277	-0.181731	-0.373305	-0.181287	-0.208463	-0.181452	-0.079178	-0.181483	0.120336	-0.181875	0.004357							-0.18146	-0.036396	-0.181883	0.079669	-0.181362	0.058135	-0.181699	-0.771346
-0.180395	0.063837	-0.180627	-0.746501	-0.180477	-0.240804	-0.18083	0.068466	-0.180418	-0.036845	-0.180713	-0.118384	-0.180763	-0.141067							-0.180733	-0.009012	-0.180208	0.068173	-0.180752	0.239582	-0.180899	-0.373019	-0.180455	-0.208899	-0.18062	-0.08016	-0.180652	0.119556	-0.181044	0.003236							-0.180628	-0.036182	-0.181052	0.080547	-0.180531	0.058387	-0.180867	-0.771844
-0.179563	0.063541	-0.179795	-0.747599	-0.179645	-0.242082	-0.179999	0.068764	-0.179587	-0.037307	-0.179881	-0.119191	-0.179931	-0.141765							-0.179901	-0.009077	-0.179376	0.068356	-0.179921	0.238355	-0.180067	-0.373958	-0.179623	-0.209454	-0.179788	-0.081141	-0.17982	0.117351	-0.180212	0.002665							-0.179797	-0.036242	-0.180221	0.080641	-0.179699	0.057248	-0.180036	-0.772506
-0.178731	0.063198	-0.178963	-0.747979	-0.178813	-0.243116	-0.179167	0.06765	-0.178755	-0.037874	-0.17905	-0.119249	-0.1791	-0.142948							-0.179069	-0.009877	-0.178544	0.067873	-0.179089	0.237453	-0.179236	-0.374333	-0.178791	-0.210049	-0.178956	-0.082573	-0.178988	0.115811	-0.179381	0.002358							-0.178965	-0.036326	-0.17939	0.080167	-0.178868	0.057809	-0.179204	-0.772639
-0.177899	0.063723	-0.178131	-0.748665	-0.177981	-0.24434	-0.178335	0.066944	-0.177923	-0.039004	-0.178218	-0.119425	-0.178268	-0.143446							-0.178237	-0.010395	-0.177712	0.067922	-0.178258	0.23794	-0.178404	-0.374711	-0.177959	-0.210562	-0.178125	-0.082298	-0.178156	0.114268	-0.178549	0.00171							-0.178133	-0.036083	-0.178558	0.081455	-0.178036	0.058077	-0.178372	-0.773977
-0.177067	0.064126	-0.1773	-0.750024	-0.177149	-0.2453	-0.177504	0.066459	-0.177091	-0.040043	-0.177387	-0.120643	-0.177436	-0.142636							-0.177405	-0.010906	-0.17688	0.067666	-0.177426	0.236982	-0.177573	-0.375127	-0.177127	-0.211035	-0.177293	-0.082271	-0.177324	0.114218	-0.177717	0.001673							-0.177301	-0.036219	-0.177727	0.08191	-0.177205	0.057617	-0.177541	-0.774707
-0.176235	0.064113	-0.176468	-0.751758	-0.176317	-0.245434	-0.176672	0.065748	-0.17626	-0.041079	-0.176555	-0.120324	-0.176605	-0.143029							-0.176573	-0.011232	-0.176048	0.067197	-0.176594	0.237893	-0.176741	-0.375477	-0.176295	-0.211299	-0.176461	-0.081378	-0.176492	0.113023	-0.176886	0.001798							-0.176469	-0.036542	-0.176896	0.082237	-0.176373	0.056617	-0.176709	-0.775686
-0.175403	0.064021	-0.175636	-0.752881	-0.175485	-0.246042	-0.175841	0.065058	-0.175428	-0.041994	-0.175723	-0.1201	-0.175773	-0.143851							-0.175741	-0.011594	-0.175216	0.066448	-0.175763	0.237703	-0.17591	-0.375785	-0.175463	-0.212472	-0.175629	-0.081604	-0.17566	0.111787	-0.176054	0.001233							-0.175637	-0.036198	-0.176064	0.08281	-0.175542	0.056142	-0.175878	-0.776188
-0.174571	0.063819	-0.174804	-0.753112	-0.174653	-0.246433	-0.175009	0.064423	-0.174596	-0.043037	-0.174892	-0.120597	-0.174941	-0.145218							-0.174909	-0.012093	-0.174384	0.06559	-0.174931	0.237585	-0.175078	-0.376688	-0.174631	-0.213374	-0.174797	-0.082051	-0.174829	0.110326	-0.175223	0.000692							-0.174805	-0.035909	-0.175233	0.083252	-0.17471	0.0558	-0.175046	-0.776928
-0.173739	0.06401	-0.173972	-0.753626	-0.173821	-0.246421	-0.174177	0.063027	-0.173765	-0.044224	-0.17406	-0.120901	-0.17411	-0.144053							-0.174077	-0.012018	-0.173552	0.065042	-0.1741	0.237013	-0.174246	-0.37676	-0.173799	-0.213597	-0.173966	-0.082543	-0.173997	0.109605	-0.174391	0.000157							-0.173973	-0.035427	-0.174402	0.08285	-0.173879	0.055676	-0.174215	-0.777428
-0.172907	0.063828	-0.17314	-0.754354	-0.172989	-0.246299	-0.173346	0.063046	-0.172933	-0.045077	-0.173229	-0.12133	-0.173278	-0.144681							-0.173245	-0.01238	-0.17272	0.064337	-0.173268	0.2362	-0.173415	-0.376933	-0.172967	-0.213456	-0.173134	-0.082971	-0.173165	0.108222	-0.17356	0.000622							-0.173141	-0.034164	-0.173571	0.082102	-0.173047	0.056556	-0.173383	-0.777808
-0.172075	0.063139	-0.172308	-0.75514	-0.172157	-0.246622	-0.172514	0.062574	-0.172101	-0.045608	-0.172397	-0.121791	-0.172446	-0.145397							-0.172413	-0.013073	-0.171888	0.063764	-0.172437	0.23738	-0.172583	-0.376286	-0.172135	-0.21295	-0.172302	-0.083486	-0.172333	0.107091	-0.172728	0.00075							-0.172309	-0.033456	-0.172739	0.08158	-0.172216	0.05647	-0.172551	-0.778233
-0.171243	0.063144	-0.171476	-0.755929	-0.171325	-0.246518	-0.171682	0.061689	-0.171269	-0.046041	-0.171566	-0.122111	-0.171615	-0.146363							-0.171581	-0.013581	-0.171056	0.063782	-0.171605	0.236409	-0.171752	-0.375964	-0.171303	-0.212499	-0.17147	-0.083831	-0.171501	0.106133	-0.171897	0.000917							-0.171477	-0.033127	-0.171908	0.082005	-0.171384	0.05581	-0.17172	-0.777751
-0.170411	0.062887	-0.170644	-0.756503	-0.170493	-0.245944	-0.170851	0.060571	-0.170438	-0.046968	-0.170734	-0.122608	-0.170783	-0.146936							-0.170749	-0.01392	-0.170224	0.063515	-0.170773	0.235505	-0.17092	-0.375689	-0.170471	-0.212567	-0.170639	-0.083197	-0.170669	0.1053	-0.171065	0.001209							-0.170645	-0.032982	-0.171077	0.081972	-0.170553	0.055167	-0.170888	-0.778011
-0.169579	0.062153	-0.169812	-0.757061	-0.169661	-0.244797	-0.170019	0.059208	-0.169606	-0.047554	-0.169903	-0.12255	-0.169951	-0.14754							-0.169917	-0.014528	-0.169392	0.063248	-0.169942	0.235155	-0.170089	-0.376084	-0.169639	-0.212738	-0.169807	-0.083136	-0.169837	0.10402	-0.170233	0.001305							-0.169813	-0.033145	-0.170246	0.081715	-0.169721	0.054779	-0.170057	-0.779058
-0.168747	0.060924	-0.16898	-0.757113	-0.168829	-0.244254	-0.169188	0.059544	-0.168774	-0.048074	-0.169071	-0.123029	-0.169119	-0.148777							-0.169085	-0.015523	-0.168559	0.061846	-0.16911	0.234947	-0.169257	-0.376059	-0.168807	-0.212587	-0.168975	-0.084219	-0.169006	0.10302	-0.169402	0.001176							-0.168981	-0.034015	-0.169414	0.080764	-0.16889	0.05429	-0.169225	-0.779615
-0.167915	0.06027	-0.168148	-0.758225	-0.167997	-0.244276	-0.168356	0.058937	-0.167943	-0.049104	-0.16824	-0.122903	-0.168288	-0.148401							-0.168253	-0.015138	-0.167727	0.061126	-0.168279	0.234454	-0.168425	-0.377089	-0.167975	-0.211804	-0.168143	-0.085872	-0.168174	0.101495	-0.16857	0.001725							-0.168149	-0.03421	-0.168583	0.081008	-0.168058	0.054203	-0.168393	-0.779585
-0.167083	0.059914	-0.167316	-0.759607	-0.167165	-0.244466	-0.167524	0.059265	-0.167111	-0.049665	-0.167408	-0.122603	-0.167456	-0.149563							-0.167421	-0.015553	-0.166895	0.060407	-0.167447	0.23405	-0.167594	-0.378729	-0.167143	-0.211717	-0.167311	-0.086962	-0.167342	0.100453	-0.167739	0.002256							-0.167317	-0.033969	-0.167752	0.08152	-0.167226	0.054904	-0.167562	-0.779076
-0.166251	0.059184	-0.166484	-0.760376	-0.166333	-0.244653	-0.166693	0.05843	-0.166279	-0.050267	-0.166576	-0.123098	-0.166624	-0.14978							-0.166589	-0.016479	-0.166063	0.060154	-0.166615	0.233604	-0.166762	-0.380068	-0.166311	-0.212062	-0.16648	-0.087515	-0.16651	0.099392	-0.166907	0.002077							-0.166485	-0.032911	-0.16692	0.081397	-0.166395	0.054553	-0.16673	-0.779684
-0.165419	0.058503	-0.165652	-0.760921	-0.165501	-0.245129	-0.165861	0.058666	-0.165447	-0.051355	-0.165745	-0.123127	-0.165793	-0.1511							-0.165757	-0.016717	-0.165231	0.059792	-0.165784	0.23225	-0.165931	-0.379891	-0.165479	-0.212229	-0.165648	-0.088368	-0.165678	0.09817	-0.166076	0.002226							-0.165654	-0.03202	-0.166089	0.080756	-0.165563	0.054135	-0.165899	-0.779119
-0.164587	0.057419	-0.16482	-0.760368	-0.164669	-0.245601	-0.16503	0.057632	-0.164616	-0.052538	-0.164913	-0.123667	-0.164961	-0.151386							-0.164925	-0.016414	-0.164399	0.059086	-0.164952	0.230913	-0.165099	-0.379498	-0.164647	-0.21221	-0.164816	-0.089848	-0.164846	0.097178	-0.165244	0.002081							-0.164822	-0.032017	-0.165258	0.080626	-0.164732	0.054775	-0.165067	-0.779325
-0.163755	0.057249	-0.163988	-0.760073	-0.163837	-0.245669	-0.164198	0.056858	-0.163784	-0.053474	-0.164082	-0.124978	-0.164129	-0.151653							-0.164093	-0.016542	-0.163567	0.059187	-0.164121	0.23022	-0.164268	-0.37888	-0.163815	-0.212189	-0.163984	-0.0901	-0.164014	0.096286	-0.164413	0.001232							-0.16399	-0.032018	-0.164427	0.08051	-0.1639	0.055507	-0.164235	-0.779786
-0.162923	0.05763	-0.163156	-0.759869	-0.163005	-0.245362	-0.163366	0.056234	-0.162952	-0.053982	-0.16325	-0.126013	-0.163298	-0.15173							-0.163261	-0.01674	-0.162735	0.059544	-0.163289	0.229961	-0.163436	-0.379036	-0.162983	-0.212843	-0.163153	-0.090829	-0.163183	0.094824	-0.163581	0.000799							-0.163158	-0.031798	-0.163595	0.080317	-0.163069	0.055884	-0.163404	-0.77993
-0.162091	0.058168	-0.162324	-0.759884	-0.162173	-0.244793	-0.162535	0.055535	-0.162121	-0.054688	-0.162419	-0.126428	-0.162466	-0.151973							-0.162428	-0.017009	-0.161903	0.05993	-0.162458	0.228703	-0.162604	-0.379231	-0.162151	-0.213561	-0.162321	-0.090845	-0.162351	0.094496	-0.162749	0.001132							-0.162326	-0.031326	-0.162764	0.080329	-0.162237	0.055217	-0.162572	-0.779952
-0.161259	0.058911	-0.161492	-0.760572	-0.161341	-0.244301	-0.161703	0.05512	-0.161289	-0.055569	-0.161587	-0.126943	-0.161634	-0.152491							-0.161596	-0.017111	-0.161071	0.059855	-0.161626	0.227683	-0.161773	-0.380122	-0.161319	-0.213821	-0.161489	-0.09086	-0.161519	0.093198	-0.161918	0.00046							-0.161494	-0.031324	-0.161933	0.08004	-0.161406	0.054545	-0.161741	-0.778883
-0.160427	0.059828	-0.160661	-0.761103	-0.160509	-0.244253	-0.160871	0.054125	-0.160457	-0.05591	-0.160756	-0.126881	-0.160803	-0.152463							-0.160764	-0.017967	-0.160239	0.0593	-0.160794	0.227488	-0.160941	-0.379771	-0.160488	-0.214002	-0.160657	-0.092137	-0.160687	0.092555	-0.161086	-0.000388							-0.160662	-0.031228	-0.161102	0.079953	-0.160574	0.054319	-0.160909	-0.779413
-0.159595	0.061115	-0.159829	-0.761783	-0.159677	-0.244064	-0.16004	0.053796	-0.159625	-0.056323	-0.159924	-0.126327	-0.159971	-0.151974							-0.159932	-0.017959	-0.159407	0.059122	-0.159963	0.226931	-0.16011	-0.379089	-0.159656	-0.213911	-0.159826	-0.092669	-0.159855	0.090282	-0.160255	-0.000384							-0.15983	-0.031027	-0.16027	0.079063	-0.159743	0.054527	-0.160078	-0.779289
-0.158763	0.061976	-0.158997	-0.761847	-0.158845	-0.245059	-0.159208	0.053243	-0.158794	-0.056701	-0.159092	-0.127467	-0.159139	-0.152482							-0.1591	-0.016856	-0.158575	0.059095	-0.159131	0.225276	-0.159278	-0.378469	-0.158824	-0.214118	-0.158994	-0.092508	-0.159023	0.090107	-0.159423	-8.4e-05							-0.158998	-0.029777	-0.159439	0.079046	-0.158911	0.054705	-0.159246	-0.779793
-0.157931	0.061344	-0.158165	-0.762381	-0.158014	-0.245869	-0.158377	0.052317	-0.157962	-0.057016	-0.158261	-0.128289	-0.158308	-0.152089							-0.158268	-0.016369	-0.157743	0.058393	-0.1583	0.224202	-0.158447	-0.377573	-0.157992	-0.214204	-0.158162	-0.093201	-0.158191	0.089357	-0.158592	0.000121							-0.158166	-0.029245	-0.158608	0.07877	-0.15808	0.055087	-0.158414	-0.780659
-0.157099	0.060896	-0.157333	-0.762698	-0.157182	-0.24656	-0.157545	0.051553	-0.15713	-0.057081	-0.157429	-0.128977	-0.157476	-0.151952							-0.157436	-0.015253	-0.156911	0.057546	-0.157468	0.222597	-0.157615	-0.37644	-0.15716	-0.214028	-0.15733	-0.094151	-0.15736	0.088423	-0.15776	0.000584							-0.157334	-0.029792	-0.157776	0.078259	-0.157248	0.055151	-0.157583	-0.78007
-0.156267	0.06052	-0.156501	-0.763252	-0.15635	-0.246779	-0.156713	0.051067	-0.156299	-0.056521	-0.156598	-0.129247	-0.156644	-0.152359							-0.156604	-0.01584	-0.156079	0.057262	-0.156637	0.222013	-0.156783	-0.375489	-0.156328	-0.213985	-0.156498	-0.094617	-0.156528	0.087995	-0.156929	0.000696							-0.156502	-0.029627	-0.156945	0.078342	-0.156417	0.055241	-0.156751	-0.780025
-0.155435	0.060602	-0.155669	-0.763654	-0.155518	-0.247425	-0.155882	0.051573	-0.155467	-0.056361	-0.155766	-0.129086	-0.155813	-0.151147							-0.155772	-0.015456	-0.155247	0.056786	-0.155805	0.223004	-0.155952	-0.374423	-0.155496	-0.214404	-0.155667	-0.094956	-0.155696	0.087479	-0.156097	0.001503							-0.15567	-0.029389	-0.156114	0.078056	-0.155585	0.054671	-0.15592	-0.779848
-0.154603	0.060494	-0.154837	-0.763906	-0.154686	-0.247143	-0.15505	0.051007	-0.154635	-0.05707	-0.154935	-0.128695	-0.154981	-0.151176							-0.15494	-0.015689	-0.154415	0.056295	-0.154973	0.222777	-0.15512	-0.373835	-0.154664	-0.214667	-0.154835	-0.095057	-0.154864	0.086782	-0.155265	0.00188							-0.154838	-0.028616	-0.155283	0.077913	-0.154754	0.054021	-0.155088	-0.779026
-0.153771	0.059876	-0.154005	-0.764002	-0.153854	-0.247285	-0.154218	0.050927	-0.153803	-0.057213	-0.154103	-0.128382	-0.154149	-0.150933							-0.154108	-0.015696	-0.153583	0.055981	-0.154142	0.223085	-0.154289	-0.373773	-0.153832	-0.214554	-0.154003	-0.096259	-0.154032	0.085501	-0.154434	0.001996							-0.154006	-0.028591	-0.154451	0.077666	-0.153922	0.0541	-0.154256	-0.778122
-0.152939	0.05977	-0.153173	-0.763488	-0.153022	-0.247993	-0.153387	0.050035	-0.152972	-0.057022	-0.153272	-0.128087	-0.153318	-0.151309							-0.153276	-0.016608	-0.152751	0.056133	-0.15331	0.223741	-0.153457	-0.373902	-0.153	-0.214131	-0.153171	-0.097233	-0.1532	0.085402	-0.153602	0.002013							-0.153174	-0.028084	-0.15362	0.077034	-0.153091	0.054557	-0.153425	-0.777974
-0.152107	0.059504	-0.152341	-0.763211	-0.15219	-0.24781	-0.152555	0.049901	-0.15214	-0.05754	-0.15244	-0.128718	-0.152486	-0.150776							-0.152444	-0.0172	-0.151919	0.05669	-0.152479	0.223772	-0.152626	-0.373375	-0.152168	-0.214254	-0.15234	-0.098197	-0.152368	0.084431	-0.152771	0.001831							-0.152342	-0.02687	-0.152789	0.076722	-0.152259	0.053411	-0.152593	-0.777837
-0.151275	0.058952	-0.151509	-0.763473	-0.151358	-0.246725	-0.151724	0.049132	-0.151308	-0.058422	-0.151609	-0.128852	-0.151654	-0.151343							-0.151612	-0.016979	-0.151087	0.056818	-0.151647	0.224254	-0.151794	-0.372791	-0.151336	-0.214791	-0.151508	-0.098651	-0.151537	0.083216	-0.151939	0.001601							-0.151511	-0.026423	-0.151957	0.075881	-0.151428	0.053497	-0.151762	-0.777757
-0.150443	0.059138	-0.150677	-0.764153	-0.150526	-0.246239	-0.150892	0.048433	-0.150477	-0.05914	-0.150777	-0.12851	-0.150823	-0.152411							-0.15078	-0.017467	-0.150255	0.056817	-0.150815	0.224168	-0.150962	-0.372498	-0.150504	-0.214845	-0.150676	-0.098223	-0.150705	0.082653	-0.151108	0.001286							-0.150679	-0.025459	-0.151126	0.075259	-0.150596	0.053273	-0.15093	-0.77717
-0.149611	0.05879	-0.149845	-0.764715	-0.149694	-0.246188	-0.15006	0.047925	-0.149645	-0.059185	-0.149945	-0.128779	-0.149991	-0.152663							-0.149948	-0.018035	-0.149423	0.056724	-0.149984	0.225521	-0.150131	-0.372084	-0.149672	-0.214719	-0.149844	-0.097384	-0.149873	0.081926	-0.150276	0.000608							-0.149847	-0.025683	-0.150295	0.074648	-0.149765	0.053589	-0.150098	-0.776377
-0.148779	0.058228	-0.149013	-0.765672	-0.148862	-0.245405	-0.149229	0.048386	-0.148813	-0.05953	-0.149114	-0.129097	-0.149159	-0.152472							-0.149116	-0.018691	-0.148591	0.056268	-0.149152	0.225881	-0.149299	-0.372234	-0.14884	-0.215554	-0.149013	-0.096658	-0.149041	0.081288	-0.149445	-0.000357							-0.149015	-0.025977	-0.149464	0.074834	-0.148933	0.053203	-0.149267	-0.775659
-0.147947	0.058101	-0.148181	-0.765884	-0.14803	-0.244963	-0.148397	0.048223	-0.147982	-0.060354	-0.148282	-0.128962	-0.148328	-0.153326							-0.148284	-0.019106	-0.147759	0.055755	-0.148321	0.226198	-0.148468	-0.372411	-0.148008	-0.217062	-0.148181	-0.096725	-0.148209	0.080577	-0.148613	-0.000988							-0.148183	-0.025446	-0.148632	0.074963	-0.148101	0.053855	-0.148435	-0.775782
-0.147115	0.05807	-0.147349	-0.766009	-0.147198	-0.244594	-0.147565	0.047461	-0.14715	-0.060338	-0.147451	-0.12814	-0.147496	-0.154531							-0.147452	-0.019333	-0.146927	0.055525	-0.147489	0.226809	-0.147636	-0.372757	-0.147176	-0.218442	-0.147349	-0.096859	-0.147377	0.079672	-0.147781	-0.000905							-0.147351	-0.025138	-0.147801	0.074503	-0.14727	0.052233	-0.147604	-0.775989
-0.146283	0.0579	-0.146517	-0.766788	-0.146366	-0.243861	-0.146734	0.046495	-0.146318	-0.060036	-0.146619	-0.128216	-0.146664	-0.154991							-0.14662	-0.018086	-0.146095	0.055055	-0.146658	0.227526	-0.146805	-0.373213	-0.146344	-0.218958	-0.146517	-0.097071	-0.146545	0.078669	-0.14695	-0.000799							-0.146519	-0.02485	-0.14697	0.074632	-0.146438	0.051524	-0.146772	-0.775053
-0.145451	0.058051	-0.145685	-0.767116	-0.145534	-0.24342	-0.145902	0.046408	-0.145486	-0.060318	-0.145788	-0.129371	-0.145833	-0.155007							-0.145788	-0.01697	-0.145263	0.054195	-0.145826	0.227607	-0.145973	-0.374256	-0.145512	-0.218794	-0.145685	-0.097195	-0.145714	0.077999	-0.146118	-0.000191							-0.145687	-0.02444	-0.146138	0.074465	-0.145607	0.051238	-0.14594	-0.775081
-0.144619	0.057678	-0.144853	-0.767183	-0.144702	-0.243511	-0.145071	0.045699	-0.144655	-0.060859	-0.144956	-0.130455	-0.145001	-0.154898							-0.144956	-0.016097	-0.144431	0.053265	-0.144994	0.227344	-0.145141	-0.374227	-0.14468	-0.218848	-0.144854	-0.097394	-0.144882	0.077536	-0.145287	0.000381							-0.144855	-0.023994	-0.145307	0.074	-0.144775	0.050802	-0.145109	-0.773608
-0.143786	0.057411	-0.144022	-0.767976	-0.14387	-0.24327	-0.144239	0.044328	-0.143823	-0.061068	-0.144125	-0.131012	-0.144169	-0.15461							-0.144124	-0.015591	-0.143599	0.052686	-0.144163	0.226514	-0.14431	-0.37494	-0.143848	-0.218843	-0.144022	-0.097643	-0.14405	0.076721	-0.144455	0.000413							-0.144023	-0.023781	-0.144476	0.073448	-0.143944	0.049227	-0.144277	-0.77461
-0.142955	0.058068	-0.14319	-0.768834	-0.143038	-0.242413	-0.143407	0.044203	-0.142991	-0.061999	-0.143293	-0.131549	-0.143338	-0.153473							-0.143292	-0.0164	-0.142767	0.052627	-0.143331	0.226604	-0.143478	-0.374791	-0.143016	-0.218759	-0.14319	-0.098304	-0.143218	0.075301	-0.143624	0.000701							-0.143191	-0.023478	-0.143645	0.073366	-0.143112	0.049238	-0.143446	-0.775567
-0.142123	0.05821	-0.142358	-0.769652	-0.142206	-0.241607	-0.142576	0.043595	-0.14216	-0.062302	-0.142462	-0.131773	-0.142506	-0.15376							-0.14246	-0.015739	-0.141935	0.052827	-0.1425	0.225597	-0.142647	-0.374334	-0.142184	-0.218481	-0.142358	-0.099229	-0.142386	0.074523	-0.142792	0.001373							-0.142359	-0.02326	-0.142813	0.073588	-0.142281	0.049216	-0.142614	-0.775631
-0.14129	0.059222	-0.141526	-0.770343	-0.141374	-0.241142	-0.141744	0.043779	-0.141328	-0.062392	-0.14163	-0.131739	-0.141674	-0.154036							-0.141628	-0.015312	-0.141103	0.052592	-0.141668	0.224381	-0.141815	-0.374499	-0.141352	-0.218352	-0.141527	-0.099627	-0.141554	0.074622	-0.141961	0.001451							-0.141527	-0.022798	-0.141982	0.073625	-0.141449	0.04883	-0.141783	-0.77649
-0.140458	0.059549	-0.140694	-0.770958	-0.140542	-0.241099	-0.140912	0.043271	-0.140496	-0.061917	-0.140798	-0.132922	-0.140843	-0.154811							-0.140796	-0.015416	-0.140271	0.052132	-0.140837	0.223157	-0.140984	-0.375127	-0.14052	-0.218754	-0.140695	-0.100461	-0.140722	0.073213	-0.141129	0.000382							-0.140695	-0.022948	-0.141151	0.073704	-0.140618	0.048817	-0.140951	-0.777084
-0.139627	0.059279	-0.139862	-0.772512	-0.13971	-0.241498	-0.140081	0.043716	-0.139664	-0.062329	-0.139967	-0.133337	-0.140011	-0.154854							-0.139964	-0.013961	-0.139439	0.051546	-0.140005	0.223238	-0.140152	-0.375727	-0.139688	-0.218833	-0.139863	-0.101989	-0.139891	0.071646	-0.140298	0.000218							-0.139863	-0.023103	-0.14032	0.074747	-0.139786	0.046728	-0.140119	-0.777238
-0.138794	0.059388	-0.13903	-0.772958	-0.138878	-0.241005	-0.139249	0.044189	-0.138833	-0.062851	-0.139135	-0.13423	-0.139179	-0.154576							-0.139132	-0.013606	-0.138607	0.050929	-0.139173	0.222617	-0.13932	-0.375602	-0.138857	-0.218747	-0.139031	-0.102314	-0.139059	0.071165	-0.139466	0.000911							-0.139031	-0.023364	-0.139488	0.074565	-0.138955	0.046496	-0.139288	-0.776395
-0.137962	0.059375	-0.138198	-0.773178	-0.138046	-0.240131	-0.138418	0.044297	-0.138001	-0.062926	-0.138304	-0.133897	-0.138348	-0.155078							-0.1383	-0.013842	-0.137775	0.050663	-0.138342	0.222378	-0.138489	-0.376596	-0.138025	-0.218926	-0.1382	-0.102703	-0.138227	0.070936	-0.138634	0.001343							-0.1382	-0.023502	-0.138657	0.073288	-0.138123	0.047728	-0.138456	-0.77662
-0.13713	0.059008	-0.137366	-0.773939	-0.137214	-0.240351	-0.137586	0.044631	-0.137169	-0.063501	-0.137472	-0.13431	-0.137516	-0.154781							-0.137468	-0.013124	-0.136943	0.050864	-0.13751	0.221639	-0.137657	-0.377045	-0.137193	-0.219014	-0.137368	-0.10248	-0.137395	0.06967	-0.137803	0.001015							-0.137368	-0.023249	-0.137826	0.07293	-0.137292	0.048521	-0.137625	-0.777089
-0.136298	0.05842	-0.136534	-0.774508	-0.136382	-0.239663	-0.136754	0.044895	-0.136338	-0.06361	-0.136641	-0.13468	-0.136684	-0.155168							-0.136636	-0.01322	-0.136111	0.051001	-0.136679	0.221109	-0.136826	-0.377816	-0.136361	-0.2192	-0.136536	-0.10197	-0.136563	0.069079	-0.136971	0.001608							-0.136536	-0.023393	-0.136994	0.071778	-0.13646	0.048313	-0.136793	-0.777852
-0.135466	0.057614	-0.135702	-0.774261	-0.13555	-0.238676	-0.135923	0.044451	-0.135506	-0.06376	-0.135809	-0.134474	-0.135853	-0.154992							-0.135804	-0.012736	-0.135279	0.050683	-0.135847	0.220213	-0.135994	-0.377567	-0.135529	-0.219674	-0.135704	-0.102176	-0.135731	0.068834	-0.13614	0.001537							-0.135704	-0.023359	-0.136163	0.070981	-0.135629	0.047666	-0.135961	-0.777903
-0.134634	0.057335	-0.13487	-0.773812	-0.134718	-0.238783	-0.135091	0.043871	-0.134674	-0.063812	-0.134978	-0.135258	-0.135021	-0.155704							-0.134971	-0.013271	-0.134447	0.04998	-0.135015	0.218855	-0.135163	-0.377692	-0.134697	-0.220167	-0.134872	-0.103262	-0.134899	0.068649	-0.135308	0.001138							-0.134872	-0.022401	-0.135332	0.070307	-0.134797	0.048846	-0.13513	-0.777217
-0.133802	0.056645	-0.134038	-0.774039	-0.133887	-0.238652	-0.13426	0.043101	-0.133842	-0.063507	-0.134146	-0.136551	-0.134189	-0.156182							-0.134139	-0.013305	-0.133615	0.049817	-0.134184	0.217903	-0.134331	-0.377873	-0.133865	-0.220071	-0.134041	-0.104028	-0.134068	0.069218	-0.134477	0.00099							-0.13404	-0.022412	-0.134501	0.069826	-0.133966	0.047951	-0.134298	-0.776124
-0.13297	0.057138	-0.133206	-0.774866	-0.133054	-0.239432	-0.133428	0.04205	-0.133011	-0.06342	-0.133314	-0.136902	-0.133357	-0.156652							-0.133307	-0.013634	-0.132783	0.050027	-0.133352	0.217768	-0.133499	-0.376571	-0.133033	-0.219549	-0.133209	-0.104014	-0.133236	0.069571	-0.133645	0.00034							-0.133208	-0.022476	-0.133669	0.069001	-0.133134	0.047585	-0.133467	-0.776053
-0.132138	0.057304	-0.132374	-0.775215	-0.132223	-0.240779	-0.132596	0.042497	-0.132179	-0.064071	-0.132483	-0.13738	-0.132526	-0.156831							-0.132475	-0.01337	-0.131951	0.04981	-0.132521	0.217365	-0.132668	-0.377081	-0.132201	-0.219692	-0.132377	-0.104525	-0.132404	0.069145	-0.132814	0.000415							-0.132376	-0.022842	-0.132838	0.068572	-0.132303	0.047352	-0.132635	-0.776564
-0.131306	0.057113	-0.131542	-0.775085	-0.131391	-0.241533	-0.131765	0.041662	-0.131347	-0.064442	-0.131651	-0.13796	-0.131694	-0.157261							-0.131643	-0.013558	-0.131119	0.049172	-0.131689	0.216628	-0.131836	-0.377077	-0.131369	-0.220641	-0.131545	-0.104568	-0.131572	0.068413	-0.131982	6.3e-05							-0.131544	-0.023713	-0.132007	0.068598	-0.131471	0.046262	-0.131804	-0.775997
-0.130474	0.057487	-0.13071	-0.775308	-0.130559	-0.241634	-0.130933	0.041536	-0.130516	-0.064758	-0.13082	-0.137696	-0.130862	-0.157614							-0.130811	-0.013498	-0.130287	0.047904	-0.130858	0.21508	-0.131005	-0.377459	-0.130537	-0.221229	-0.130714	-0.104561	-0.13074	0.067669	-0.13115	-0.000453							-0.130712	-0.025415	-0.131176	0.069081	-0.130639	0.045635	-0.130972	-0.774895
-0.129642	0.057159	-0.129878	-0.775662	-0.129727	-0.242008	-0.130101	0.041122	-0.129684	-0.065071	-0.129988	-0.137288	-0.130031	-0.156919							-0.129979	-0.013429	-0.129455	0.04676	-0.130026	0.214607	-0.130173	-0.377575	-0.129705	-0.221372	-0.129882	-0.105431	-0.129908	0.066888	-0.130319	-0.001465							-0.12988	-0.026568	-0.130344	0.068442	-0.129808	0.045183	-0.13014	-0.775279
-0.12881	0.056961	-0.129046	-0.776109	-0.128895	-0.243221	-0.12927	0.041273	-0.128852	-0.064558	-0.129157	-0.138078	-0.129199	-0.157141							-0.129147	-0.012677	-0.128623	0.046735	-0.129194	0.213847	-0.129342	-0.377893	-0.128873	-0.221671	-0.12905	-0.10621	-0.129076	0.065585	-0.129487	-0.002472							-0.129048	-0.027146	-0.129513	0.06809	-0.128976	0.044531	-0.129309	-0.77615
-0.127978	0.056918	-0.128214	-0.776404	-0.128063	-0.24478	-0.128438	0.041309	-0.12802	-0.064445	-0.128325	-0.138709	-0.128367	-0.157727							-0.128315	-0.012385	-0.127791	0.046865	-0.128363	0.213466	-0.12851	-0.377849	-0.128041	-0.222218	-0.128218	-0.106584	-0.128245	0.063837	-0.128656	-0.004031							-0.128216	-0.026841	-0.128682	0.067023	-0.128145	0.043734	-0.128477	-0.776006
-0.127146	0.057596	-0.127383	-0.776531	-0.127231	-0.246142	-0.127607	0.040717	-0.127189	-0.064063	-0.127494	-0.138531	-0.127536	-0.157295							-0.127483	-0.012898	-0.126959	0.046595	-0.127531	0.212838	-0.127678	-0.377757	-0.127209	-0.223028	-0.127387	-0.106941	-0.127413	0.063365	-0.127824	-0.004268							-0.127384	-0.026486	-0.12785	0.0664	-0.127313	0.043776	-0.127646	-0.776373
-0.126314	0.057367	-0.126551	-0.776416	-0.126399	-0.24707	-0.126775	0.040486	-0.126357	-0.064262	-0.126662	-0.138955	-0.126704	-0.158704							-0.126651	-0.013554	-0.126127	0.045846	-0.1267	0.211914	-0.126847	-0.378485	-0.126377	-0.224183	-0.126555	-0.105805	-0.126581	0.061581	-0.126993	-0.004436							-0.126552	-0.027146	-0.127019	0.066185	-0.126482	0.044112	-0.126814	-0.7766
-0.125482	0.057689	-0.125719	-0.776325	-0.125567	-0.247664	-0.125943	0.039137	-0.125525	-0.064298	-0.125831	-0.140429	-0.125872	-0.158875							-0.125819	-0.013693	-0.125295	0.045282	-0.125868	0.210751	-0.126015	-0.378231	-0.125545	-0.22524	-0.125723	-0.10535	-0.125749	0.06066	-0.126161	-0.004505							-0.12572	-0.027504	-0.126188	0.065652	-0.12565	0.043514	-0.125982	-0.777466
-0.12465	0.058057	-0.124887	-0.775933	-0.124735	-0.247272	-0.125112	0.039813	-0.124694	-0.064736	-0.124999	-0.140862	-0.125041	-0.158743							-0.124987	-0.013399	-0.124463	0.04449	-0.125037	0.209842	-0.125184	-0.378428	-0.124713	-0.225571	-0.124891	-0.104994	-0.124917	0.05941	-0.12533	-0.004668							-0.124889	-0.027966	-0.125357	0.066189	-0.124819	0.043114	-0.125151	-0.776742
-0.123818	0.057627	-0.124055	-0.776164	-0.123903	-0.24697	-0.12428	0.039724	-0.123862	-0.065204	-0.124168	-0.141147	-0.124209	-0.158902							-0.124155	-0.013735	-0.123631	0.044223	-0.124205	0.209	-0.124352	-0.379085	-0.123881	-0.225561	-0.124059	-0.1048	-0.124085	0.058171	-0.124498	-0.005705							-0.124057	-0.02831	-0.124525	0.066716	-0.123987	0.042664	-0.124319	-0.776682
-0.122986	0.057332	-0.123223	-0.7768	-0.123071	-0.246724	-0.123448	0.040152	-0.12303	-0.065607	-0.123336	-0.14075	-0.123377	-0.158379							-0.123323	-0.012785	-0.122799	0.044581	-0.123373	0.208416	-0.123521	-0.380204	-0.123049	-0.225798	-0.123228	-0.10434	-0.123253	0.058304	-0.123666	-0.006348							-0.123225	-0.029236	-0.123694	0.066175	-0.123156	0.041371	-0.123488	-0.776205
-0.122154	0.056947	-0.122391	-0.776867	-0.122239	-0.246875	-0.122617	0.040289	-0.122198	-0.066567	-0.122504	-0.140826	-0.122546	-0.15811							-0.122491	-0.011967	-0.121967	0.044524	-0.122542	0.207803	-0.122689	-0.381308	-0.122217	-0.226523	-0.122396	-0.104731	-0.122422	0.057406	-0.122835	-0.006162							-0.122393	-0.029504	-0.122863	0.066109	-0.122324	0.041019	-0.122656	-0.776109
-0.121322	0.056009	-0.121559	-0.777069	-0.121407	-0.247325	-0.121785	0.040661	-0.121367	-0.066452	-0.121673	-0.141599	-0.121714	-0.158731							-0.121659	-0.011984	-0.121135	0.043624	-0.12171	0.20712	-0.121857	-0.381336	-0.121385	-0.226434	-0.121564	-0.104036	-0.12159	0.056959	-0.122003	-0.005634							-0.121561	-0.029272	-0.122031	0.066749	-0.121493	0.040871	-0.121824	-0.776488
-0.12049	0.054883	-0.120727	-0.777147	-0.120575	-0.248058	-0.120954	0.04036	-0.120535	-0.066899	-0.120841	-0.141781	-0.120882	-0.159501							-0.120827	-0.01253	-0.120302	0.042684	-0.120879	0.207084	-0.121026	-0.381595	-0.120553	-0.226598	-0.120732	-0.104412	-0.120758	0.055884	-0.121172	-0.005572							-0.120729	-0.029768	-0.1212	0.066929	-0.120661	0.041087	-0.120993	-0.777627
-0.119658	0.052125	-0.119895	-0.776692	-0.119743	-0.248731	-0.120122	0.040812	-0.119703	-0.067459	-0.12001	-0.142349	-0.120051	-0.160107							-0.119995	-0.012942	-0.11947	0.042373	-0.120047	0.207024	-0.120194	-0.382143	-0.119721	-0.227293	-0.119901	-0.104482	-0.119926	0.056245	-0.12034	-0.005787							-0.119897	-0.029592	-0.120369	0.067393	-0.11983	0.041219	-0.120161	-0.778044
-0.118826	0.04963	-0.119063	-0.77659	-0.118911	-0.248483	-0.11929	0.041167	-0.118872	-0.067782	-0.119178	-0.14241	-0.119219	-0.160884							-0.119163	-0.013009	-0.118638	0.042521	-0.119215	0.206266	-0.119363	-0.382677	-0.118889	-0.227992	-0.119069	-0.1046	-0.119094	0.055082	-0.119509	-0.005528							-0.119065	-0.029369	-0.119538	0.066783	-0.118998	0.040409	-0.11933	-0.777864
-0.117994	0.046604	-0.118231	-0.776164	-0.118079	-0.248914	-0.118459	0.040784	-0.11804	-0.067716	-0.118347	-0.143418	-0.118387	-0.161579							-0.118331	-0.013387	-0.117806	0.042276	-0.118384	0.206122	-0.118531	-0.384179	-0.118057	-0.22885	-0.118237	-0.104466	-0.118262	0.055992	-0.118677	-0.005446							-0.118233	-0.029302	-0.118706	0.067275	-0.118167	0.039273	-0.118498	-0.777998
-0.117162	0.043848	-0.117399	-0.776412	-0.117247	-0.249402	-0.117627	0.040938	-0.117208	-0.067795	-0.117515	-0.143352	-0.117556	-0.161266							-0.117499	-0.013724	-0.116974	0.041931	-0.117552	0.205092	-0.1177	-0.384808	-0.117226	-0.228854	-0.117405	-0.104922	-0.11743	0.054756	-0.117846	-0.005504							-0.117401	-0.030357	-0.117875	0.067236	-0.117335	0.039099	-0.117666	-0.778096
-0.11633	0.043091	-0.116567	-0.776187	-0.116415	-0.249347	-0.116795	0.041247	-0.116376	-0.06793	-0.116684	-0.143355	-0.116724	-0.162773							-0.116667	-0.013593	-0.116142	0.042182	-0.116721	0.204207	-0.116868	-0.385287	-0.116394	-0.229183	-0.116573	-0.104409	-0.116598	0.054713	-0.117014	-0.00623							-0.116569	-0.031112	-0.117044	0.067307	-0.116504	0.038754	-0.116835	-0.777919
-0.115498	0.042541	-0.115735	-0.775296	-0.115583	-0.248995	-0.115964	0.041276	-0.115545	-0.068344	-0.115852	-0.143842	-0.115892	-0.16342							-0.115835	-0.014349	-0.11531	0.042663	-0.115889	0.204694	-0.116036	-0.386345	-0.115562	-0.229873	-0.115742	-0.103782	-0.115767	0.05448	-0.116182	-0.007323							-0.115737	-0.030756	-0.116213	0.067489	-0.115672	0.038684	-0.116003	-0.778392
-0.114666	0.041963	-0.114903	-0.776083	-0.114751	-0.248924	-0.115132	0.041411	-0.114713	-0.068182	-0.11502	-0.143331	-0.115061	-0.164148							-0.115003	-0.014574	-0.114478	0.042707	-0.115058	0.204749	-0.115205	-0.387661	-0.11473	-0.231112	-0.11491	-0.10273	-0.114935	0.053365	-0.115351	-0.007851							-0.114905	-0.030624	-0.115381	0.067356	-0.114841	0.037773	-0.115172	-0.778686
-0.113834	0.04093	-0.114071	-0.775263	-0.113919	-0.248445	-0.114301	0.040507	-0.113881	-0.068911	-0.114189	-0.14321	-0.114229	-0.165398							-0.114171	-0.015601	-0.113646	0.042375	-0.114226	0.203167	-0.114373	-0.389526	-0.113898	-0.231836	-0.114078	-0.102105	-0.114103	0.052658	-0.114519	-0.008357							-0.114073	-0.030167	-0.11455	0.067722	-0.114009	0.038402	-0.11434	-0.778061
-0.113002	0.040253	-0.113239	-0.775007	-0.113087	-0.249116	-0.113469	0.040585	-0.11305	-0.069134	-0.113357	-0.143576	-0.113397	-0.165857							-0.113339	-0.015932	-0.112814	0.041881	-0.113394	0.20249	-0.113542	-0.39069	-0.113066	-0.232364	-0.113246	-0.102805	-0.113271	0.052181	-0.113688	-0.008801							-0.113241	-0.031045	-0.113719	0.066699	-0.113178	0.037172	-0.113509	-0.778508
-0.11217	0.040209	-0.112407	-0.775114	-0.112255	-0.249754	-0.112637	0.040283	-0.112218	-0.06932	-0.112526	-0.143443	-0.112566	-0.167406							-0.112507	-0.017512	-0.111982	0.041161	-0.112563	0.200904	-0.11271	-0.391543	-0.112234	-0.233174	-0.112415	-0.102988	-0.112439	0.052581	-0.112856	-0.008891							-0.112409	-0.031545	-0.112887	0.067003	-0.112346	0.036865	-0.112677	-0.779561
-0.111338	0.039865	-0.111575	-0.774984	-0.111423	-0.249551	-0.111806	0.040715	-0.111386	-0.06963	-0.111694	-0.143104	-0.111734	-0.168095							-0.111675	-0.017246	-0.11115	0.039878	-0.111731	0.19983	-0.111879	-0.391892	-0.111402	-0.233154	-0.111583	-0.103848	-0.111607	0.051942	-0.112025	-0.008889							-0.111578	-0.031689	-0.112056	0.067541	-0.111515	0.036144	-0.111845	-0.780205
-0.110506	0.039517	-0.110744	-0.775795	-0.110591	-0.250024	-0.110974	0.040367	-0.110554	-0.069404	-0.110863	-0.143374	-0.110902	-0.168212							-0.110843	-0.016981	-0.110318	0.03925	-0.1109	0.199514	-0.111047	-0.391495	-0.11057	-0.233315	-0.110751	-0.104951	-0.110775	0.0517	-0.111193	-0.009157							-0.110746	-0.033045	-0.111225	0.067658	-0.110683	0.036462	-0.111014	-0.780794
-0.109674	0.038896	-0.109912	-0.775719	-0.109759	-0.250507	-0.110142	0.040543	-0.109723	-0.06953	-0.110031	-0.143446	-0.110071	-0.168606							-0.110011	-0.016976	-0.109486	0.039444	-0.110068	0.198307	-0.110215	-0.391198	-0.109738	-0.23356	-0.109919	-0.105575	-0.109944	0.051685	-0.110362	-0.009213							-0.109914	-0.032662	-0.110394	0.067636	-0.109851	0.035674	-0.110182	-0.780342
-0.108842	0.038116	-0.10908	-0.775757	-0.108927	-0.251155	-0.109311	0.041393	-0.108891	-0.069213	-0.1092	-0.144026	-0.109239	-0.167107							-0.109178	-0.017058	-0.108654	0.039544	-0.109237	0.197498	-0.109384	-0.391996	-0.108906	-0.233543	-0.109088	-0.106166	-0.109112	0.050878	-0.10953	-0.009029							-0.109082	-0.033598	-0.109562	0.068017	-0.10902	0.03545	-0.109351	-0.780474
-0.10801	0.037947	-0.108248	-0.775886	-0.108096	-0.251358	-0.108479	0.041786	-0.108059	-0.069462	-0.108368	-0.144268	-0.108407	-0.166055							-0.108346	-0.018037	-0.107822	0.038932	-0.108405	0.195937	-0.108552	-0.392452	-0.108074	-0.233746	-0.108256	-0.10717	-0.10828	0.049913	-0.108698	-0.008869							-0.10825	-0.034436	-0.108731	0.06848	-0.108188	0.034458	-0.108519	-0.780952
-0.107178	0.037449	-0.107416	-0.775716	-0.107264	-0.251829	-0.107648	0.041299	-0.107228	-0.070741	-0.107537	-0.144337	-0.107576	-0.165854							-0.107514	-0.018183	-0.10699	0.038854	-0.107573	0.195132	-0.107721	-0.392138	-0.107242	-0.233186	-0.107424	-0.107607	-0.107448	0.050507	-0.107867	-0.00852							-0.107418	-0.034977	-0.1079	0.068058	-0.107357	0.034452	-0.107687	-0.781367
-0.106346	0.037094	-0.106584	-0.776287	-0.106432	-0.252453	-0.106816	0.04044	-0.106396	-0.071315	-0.106705	-0.144259	-0.106744	-0.165894							-0.106682	-0.01906	-0.106158	0.038577	-0.106742	0.194086	-0.106889	-0.391689	-0.10641	-0.232382	-0.106592	-0.108243	-0.106616	0.049783	-0.107035	-0.008557							-0.106586	-0.035487	-0.107068	0.067315	-0.106525	0.032997	-0.106856	-0.781509
-0.105514	0.03697	-0.105752	-0.778253	-0.1056	-0.253203	-0.105984	0.040287	-0.105564	-0.072294	-0.105873	-0.145431	-0.105912	-0.165357							-0.10585	-0.02015	-0.105326	0.038324	-0.10591	0.192538	-0.106058	-0.392429	-0.105578	-0.232548	-0.10576	-0.108092	-0.105784	0.049278	-0.106204	-0.009216							-0.105754	-0.036016	-0.106237	0.067364	-0.105694	0.033767	-0.106024	-0.781675
-0.104682	0.036874	-0.10492	-0.779414	-0.104768	-0.254241	-0.105153	0.040873	-0.104733	-0.073226	-0.105042	-0.146283	-0.105081	-0.165346							-0.105018	-0.021428	-0.104494	0.038378	-0.105079	0.191132	-0.105226	-0.39343	-0.104746	-0.233013	-0.104929	-0.107867	-0.104952	0.049002	-0.105372	-0.009772							-0.104922	-0.035914	-0.105406	0.067494	-0.104862	0.034151	-0.105193	-0.782516
-0.10385	0.036822	-0.104088	-0.779892	-0.103936	-0.254958	-0.104321	0.040627	-0.103901	-0.07331	-0.10421	-0.145965	-0.104249	-0.165077							-0.104186	-0.022297	-0.103662	0.038164	-0.104247	0.190559	-0.104394	-0.394029	-0.103914	-0.233406	-0.104097	-0.10767	-0.104121	0.047984	-0.104541	-0.010519							-0.10409	-0.036421	-0.104575	0.067583	-0.104031	0.033595	-0.104361	-0.782443
-0.103018	0.036704	-0.103256	-0.78034	-0.103104	-0.255444	-0.10349	0.040339	-0.103069	-0.072951	-0.103379	-0.146225	-0.103417	-0.165505							-0.103354	-0.022892	-0.10283	0.037862	-0.103415	0.189265	-0.103563	-0.394597	-0.103082	-0.233537	-0.103265	-0.108334	-0.103289	0.047486	-0.103709	-0.011391							-0.103258	-0.036479	-0.103743	0.06818	-0.103199	0.03268	-0.10353	-0.783711
-0.102186	0.035429	-0.102424	-0.78013	-0.102272	-0.256049	-0.102658	0.040563	-0.102237	-0.072996	-0.102547	-0.14619	-0.102586	-0.16561							-0.102522	-0.024265	-0.101998	0.037692	-0.102584	0.188609	-0.102731	-0.394961	-0.10225	-0.2338	-0.102433	-0.108096	-0.102457	0.046296	-0.102878	-0.011753							-0.102426	-0.03628	-0.102912	0.068419	-0.102368	0.03389	-0.102698	-0.784288
-0.101354	0.035328	-0.101592	-0.780004	-0.10144	-0.25755	-0.101826	0.041053	-0.101406	-0.073413	-0.101716	-0.146116	-0.101754	-0.165615							-0.10169	-0.024096	-0.101166	0.037245	-0.101752	0.187409	-0.1019	-0.39513	-0.101418	-0.233925	-0.101602	-0.108292	-0.101625	0.046115	-0.102046	-0.012074							-0.101594	-0.03568	-0.102081	0.068326	-0.101536	0.033864	-0.101866	-0.783854
-0.100522	0.035166	-0.10076	-0.781247	-0.100608	-0.258374	-0.100995	0.040853	-0.100574	-0.074063	-0.100884	-0.146221	-0.100922	-0.166179							-0.100858	-0.0248	-0.100334	0.037354	-0.100921	0.187383	-0.101068	-0.396001	-0.100586	-0.234906	-0.10077	-0.107421	-0.100793	0.045109	-0.101214	-0.012703							-0.100762	-0.035025	-0.10125	0.06838	-0.100705	0.033315	-0.101035	-0.783705
-0.09969	0.03422	-0.099928	-0.781003	-0.099776	-0.2592	-0.100163	0.040356	-0.099742	-0.075118	-0.100053	-0.146678	-0.100091	-0.166839							-0.100026	-0.025883	-0.099502	0.037443	-0.100089	0.1873	-0.100237	-0.397017	-0.099754	-0.236129	-0.099938	-0.107581	-0.099961	0.043906	-0.100383	-0.013261							-0.09993	-0.035719	-0.100418	0.067872	-0.099873	0.034113	-0.100203	-0.783589
-0.098858	0.034074	-0.099096	-0.78184	-0.098944	-0.259773	-0.099331	0.040885	-0.098911	-0.076163	-0.099221	-0.146533	-0.099259	-0.166459							-0.099194	-0.0263	-0.09867	0.037414	-0.099258	0.187361	-0.099405	-0.397512	-0.098922	-0.236188	-0.099106	-0.107282	-0.099129	0.043527	-0.099551	-0.013095							-0.099098	-0.035723	-0.099587	0.06732	-0.099042	0.034545	-0.099372	-0.783062
-0.098026	0.033452	-0.098264	-0.782576	-0.098112	-0.260792	-0.0985	0.040716	-0.098079	-0.076457	-0.09839	-0.146822	-0.098427	-0.166931							-0.098362	-0.027685	-0.097838	0.037157	-0.098426	0.18618	-0.098573	-0.397331	-0.09809	-0.236346	-0.098274	-0.105537	-0.098298	0.042936	-0.09872	-0.013076							-0.098266	-0.036414	-0.098756	0.066893	-0.09821	0.034997	-0.09854	-0.783305
-0.097194	0.033695	-0.097432	-0.782354	-0.09728	-0.261904	-0.097668	0.041008	-0.097247	-0.076739	-0.097558	-0.146809	-0.097595	-0.167117							-0.09753	-0.028019	-0.097006	0.037005	-0.097594	0.184853	-0.097742	-0.397709	-0.097258	-0.237334	-0.097443	-0.105393	-0.097466	0.042457	-0.097888	-0.013593							-0.097435	-0.036917	-0.097924	0.066561	-0.097379	0.034572	-0.097708	-0.78389
-0.096362	0.033186	-0.0966	-0.782291	-0.096448	-0.262654	-0.096837	0.039893	-0.096415	-0.076616	-0.096726	-0.147048	-0.096764	-0.166332							-0.096698	-0.028621	-0.096174	0.036923	-0.096763	0.184624	-0.09691	-0.39787	-0.096426	-0.237576	-0.096611	-0.105287	-0.096634	0.042254	-0.097057	-0.013925							-0.096603	-0.036238	-0.097093	0.067088	-0.096547	0.034629	-0.096877	-0.783424
-0.09553	0.03253	-0.095768	-0.781736	-0.095616	-0.262439	-0.096005	0.038886	-0.095584	-0.076125	-0.095895	-0.147471	-0.095932	-0.166454							-0.095866	-0.029192	-0.095342	0.03697	-0.095931	0.184736	-0.096079	-0.398604	-0.095595	-0.237578	-0.095779	-0.104436	-0.095802	0.04183	-0.096225	-0.013975							-0.095771	-0.036715	-0.096262	0.067777	-0.095716	0.033838	-0.096045	-0.783414
-0.094698	0.031865	-0.094936	-0.782117	-0.094784	-0.262779	-0.095173	0.037814	-0.094752	-0.075944	-0.095063	-0.148312	-0.0951	-0.165903							-0.095034	-0.029784	-0.09451	0.037328	-0.0951	0.18429	-0.095247	-0.398497	-0.094763	-0.237824	-0.094947	-0.105559	-0.09497	0.040991	-0.095394	-0.014233							-0.094939	-0.037158	-0.095431	0.068417	-0.094884	0.034263	-0.095214	-0.78256
-0.093866	0.032009	-0.094105	-0.782582	-0.093952	-0.263007	-0.094342	0.037996	-0.09392	-0.075647	-0.094232	-0.14886	-0.094269	-0.166903							-0.094202	-0.029842	-0.093678	0.037582	-0.094268	0.184376	-0.094416	-0.398381	-0.093931	-0.238184	-0.094116	-0.106467	-0.094138	0.039196	-0.094562	-0.014499							-0.094107	-0.036757	-0.094599	0.068676	-0.094053	0.034382	-0.094382	-0.781932
-0.093034	0.031917	-0.093273	-0.782266	-0.09312	-0.2634	-0.09351	0.03851	-0.093089	-0.076247	-0.0934	-0.149045	-0.093437	-0.166406							-0.09337	-0.029568	-0.092846	0.037701	-0.093437	0.184619	-0.093584	-0.398728	-0.093099	-0.238296	-0.093284	-0.106654	-0.093306	0.038038	-0.093731	-0.01528							-0.093275	-0.037175	-0.093768	0.068671	-0.093221	0.033696	-0.09355	-0.782106
-0.092202	0.032508	-0.092441	-0.782989	-0.092288	-0.264093	-0.092678	0.03866	-0.092257	-0.077186	-0.092569	-0.148635	-0.092605	-0.166819							-0.092538	-0.030292	-0.092014	0.037719	-0.092605	0.184721	-0.092752	-0.398735	-0.092267	-0.238255	-0.092452	-0.106503	-0.092475	0.037201	-0.092899	-0.016088							-0.092443	-0.037319	-0.092937	0.068756	-0.092389	0.034559	-0.092719	-0.782412
-0.09137	0.032493	-0.091609	-0.782812	-0.091456	-0.26422	-0.091847	0.038679	-0.091425	-0.077301	-0.091737	-0.148863	-0.091774	-0.166649							-0.091706	-0.029769	-0.091182	0.03739	-0.091773	0.184338	-0.091921	-0.399927	-0.091435	-0.238349	-0.09162	-0.107464	-0.091643	0.035275	-0.092067	-0.016367							-0.091611	-0.037717	-0.092106	0.069208	-0.091558	0.035525	-0.091887	-0.782092
-0.090538	0.032099	-0.090777	-0.782765	-0.090624	-0.26406	-0.091015	0.038544	-0.090593	-0.076188	-0.090906	-0.148803	-0.090942	-0.167927							-0.090874	-0.030211	-0.09035	0.03729	-0.090942	0.183082	-0.091089	-0.400599	-0.090603	-0.238518	-0.090789	-0.107817	-0.090811	0.03451	-0.091236	-0.017199							-0.090779	-0.037654	-0.091274	0.069401	-0.090726	0.03533	-0.091056	-0.781555
-0.089706	0.031505	-0.089945	-0.783668	-0.089792	-0.264155	-0.090184	0.039086	-0.089762	-0.076288	-0.090074	-0.149079	-0.09011	-0.16773							-0.090042	-0.030517	-0.089518	0.03732	-0.09011	0.182885	-0.090258	-0.401158	-0.089771	-0.238331	-0.089957	-0.108274	-0.089979	0.034381	-0.090404	-0.017613							-0.089947	-0.038095	-0.090443	0.068914	-0.089895	0.03534	-0.090224	-0.781303
-0.088874	0.030743	-0.089113	-0.784166	-0.08896	-0.263922	-0.089352	0.03964	-0.08893	-0.076068	-0.089242	-0.15031	-0.089279	-0.167244							-0.08921	-0.030493	-0.088686	0.03805	-0.089279	0.181678	-0.089426	-0.40129	-0.088939	-0.238795	-0.089125	-0.108811	-0.089147	0.034631	-0.089573	-0.017627							-0.089115	-0.037197	-0.089612	0.068026	-0.089063	0.035618	-0.089392	-0.781517
-0.088042	0.030793	-0.088281	-0.784804	-0.088128	-0.263979	-0.08852	0.040662	-0.088098	-0.077295	-0.088411	-0.152587	-0.088447	-0.16778							-0.088378	-0.03055	-0.087854	0.038196	-0.088447	0.18039	-0.088595	-0.40211	-0.088107	-0.239599	-0.088293	-0.108698	-0.088315	0.033391	-0.088741	-0.017504							-0.088283	-0.036504	-0.08878	0.067708	-0.088232	0.035244	-0.088561	-0.782063
-0.08721	0.029647	-0.087449	-0.784746	-0.087296	-0.263897	-0.087689	0.040746	-0.087267	-0.07779	-0.087579	-0.152545	-0.087615	-0.168443							-0.087546	-0.030703	-0.087022	0.037986	-0.087615	0.180148	-0.087763	-0.402346	-0.087275	-0.239942	-0.087461	-0.109131	-0.087483	0.03304	-0.08791	-0.017413							-0.087451	-0.03652	-0.087949	0.068126	-0.0874	0.034804	-0.087729	-0.781918
-0.086378	0.029535	-0.086617	-0.784143	-0.086464	-0.263784	-0.086857	0.04118	-0.086435	-0.078281	-0.086748	-0.152633	-0.086784	-0.168434							-0.086714	-0.030796	-0.08619	0.037698	-0.086784	0.180469	-0.086931	-0.402739	-0.086443	-0.240214	-0.08663	-0.10988	-0.086652	0.033343	-0.087078	-0.016861							-0.086619	-0.036729	-0.087118	0.069637	-0.086569	0.034446	-0.086898	-0.781054
-0.085546	0.028747	-0.085785	-0.784453	-0.085632	-0.263036	-0.086025	0.041327	-0.085603	-0.079448	-0.085916	-0.153229	-0.085952	-0.16896							-0.085882	-0.030786	-0.085358	0.038057	-0.085952	0.180465	-0.0861	-0.40436	-0.085611	-0.240847	-0.085798	-0.109625	-0.08582	0.032741	-0.086246	-0.016306							-0.085787	-0.037495	-0.086287	0.070555	-0.085737	0.034689	-0.086066	-0.780229
-0.084714	0.029065	-0.084953	-0.784309	-0.0848	-0.262422	-0.085194	0.041301	-0.084771	-0.079375	-0.085085	-0.153615	-0.08512	-0.169116							-0.08505	-0.03127	-0.084526	0.039183	-0.085121	0.180778	-0.085268	-0.404831	-0.084779	-0.241026	-0.084966	-0.110841	-0.084988	0.03206	-0.085415	-0.016216							-0.084955	-0.038013	-0.085455	0.07038	-0.084906	0.034125	-0.085235	-0.780379
-0.083882	0.027933	-0.084121	-0.784616	-0.083968	-0.260736	-0.084362	0.04168	-0.08394	-0.079413	-0.084253	-0.153672	-0.084289	-0.169351							-0.084217	-0.030949	-0.083694	0.040134	-0.084289	0.181269	-0.084437	-0.405871	-0.083947	-0.240676	-0.084134	-0.110766	-0.084156	0.031766	-0.084583	-0.016286							-0.084123	-0.038238	-0.084624	0.070313	-0.084074	0.033647	-0.084403	-0.780487
-0.08305	0.027597	-0.083289	-0.786007	-0.083136	-0.261624	-0.083531	0.040888	-0.083108	-0.078992	-0.083422	-0.154218	-0.083457	-0.170138							-0.083385	-0.030926	-0.082862	0.040166	-0.083458	0.180897	-0.083605	-0.406068	-0.083115	-0.240405	-0.083303	-0.11061	-0.083324	0.032048	-0.083752	-0.016379							-0.083292	-0.038392	-0.083793	0.07012	-0.083243	0.032826	-0.083571	-0.78075
-0.082218	0.027647	-0.082457	-0.785861	-0.082305	-0.262796	-0.082699	0.039282	-0.082276	-0.07787	-0.08259	-0.153836	-0.082625	-0.169229							-0.082553	-0.030916	-0.08203	0.040217	-0.082626	0.181977	-0.082774	-0.40625	-0.082283	-0.240597	-0.082471	-0.111833	-0.082492	0.03229	-0.08292	-0.016231							-0.08246	-0.039507	-0.082961	0.069912	-0.082411	0.033112	-0.08274	-0.78092
-0.081386	0.027793	-0.081625	-0.786348	-0.081473	-0.263392	-0.081867	0.038936	-0.081445	-0.078486	-0.081759	-0.154204	-0.081794	-0.170098							-0.081721	-0.031218	-0.081198	0.03959	-0.081794	0.18146	-0.081942	-0.406433	-0.081451	-0.24069	-0.081639	-0.112575	-0.08166	0.031787	-0.082089	-0.01655							-0.081628	-0.038916	-0.08213	0.070273	-0.08158	0.034061	-0.081908	-0.781549
-0.080554	0.028405	-0.080793	-0.787581	-0.080641	-0.262642	-0.081036	0.038749	-0.080613	-0.077868	-0.080927	-0.153837	-0.080962	-0.171342							-0.080889	-0.0315	-0.080366	0.039163	-0.080963	0.181473	-0.08111	-0.406612	-0.080619	-0.240571	-0.080807	-0.112441	-0.080829	0.030966	-0.081257	-0.017211							-0.080796	-0.038713	-0.081299	0.070309	-0.080748	0.033296	-0.081077	-0.7824
-0.079722	0.02862	-0.079961	-0.788916	-0.079809	-0.262728	-0.080204	0.037609	-0.079781	-0.078431	-0.080095	-0.152907	-0.08013	-0.170854							-0.080057	-0.03217	-0.079534	0.039609	-0.080131	0.180356	-0.080279	-0.406876	-0.079787	-0.240375	-0.079976	-0.113104	-0.079997	0.03008	-0.080426	-0.017609							-0.079964	-0.038507	-0.080468	0.069974	-0.079917	0.033106	-0.080245	-0.783053
-0.07889	0.027805	-0.079129	-0.789047	-0.078977	-0.262672	-0.079372	0.036704	-0.078949	-0.078211	-0.079264	-0.152492	-0.079299	-0.170173							-0.079225	-0.032344	-0.078702	0.040403	-0.0793	0.179174	-0.079447	-0.406911	-0.078955	-0.240339	-0.079144	-0.113998	-0.079165	0.028596	-0.079594	-0.01771							-0.079132	-0.038108	-0.079636	0.069473	-0.079085	0.031712	-0.079413	-0.783331
-0.078058	0.027151	-0.078297	-0.790063	-0.078145	-0.263115	-0.078541	0.03564	-0.078118	-0.078056	-0.078432	-0.153009	-0.078467	-0.170358							-0.078393	-0.032412	-0.07787	0.040325	-0.078468	0.178456	-0.078616	-0.407309	-0.078123	-0.239809	-0.078312	-0.11489	-0.078333	0.027309	-0.078763	-0.017407							-0.0783	-0.03838	-0.078805	0.069093	-0.078254	0.031579	-0.078582	-0.783559
-0.077226	0.026512	-0.077466	-0.790388	-0.077313	-0.26369	-0.077709	0.035096	-0.077286	-0.077598	-0.077601	-0.153335	-0.077635	-0.170049							-0.077561	-0.03213	-0.077038	0.039579	-0.077637	0.178035	-0.077784	-0.407872	-0.077291	-0.23914	-0.07748	-0.114504	-0.077501	0.02601	-0.077931	-0.017538							-0.077468	-0.038268	-0.077974	0.069591	-0.077422	0.031824	-0.07775	-0.783823
-0.076394	0.026277	-0.076634	-0.791555	-0.076481	-0.26371	-0.076878	0.035141	-0.076454	-0.077174	-0.076769	-0.152961	-0.076804	-0.169914							-0.076729	-0.031107	-0.076206	0.039336	-0.076805	0.177017	-0.076953	-0.408052	-0.076459	-0.23853	-0.076648	-0.115446	-0.076669	0.024866	-0.077099	-0.018237							-0.076636	-0.039023	-0.077142	0.069769	-0.076591	0.03261	-0.076919	-0.784429
-0.075562	0.026546	-0.075802	-0.791751	-0.075649	-0.263421	-0.076046	0.034757	-0.075623	-0.077319	-0.075938	-0.153502	-0.075972	-0.171082							-0.075897	-0.032208	-0.075374	0.039124	-0.075973	0.177169	-0.076121	-0.408553	-0.075627	-0.238741	-0.075817	-0.116001	-0.075837	0.024673	-0.076268	-0.01836							-0.075804	-0.039317	-0.076311	0.069526	-0.075759	0.033246	-0.076087	-0.784328
-0.07473	0.026745	-0.07497	-0.792005	-0.074817	-0.264171	-0.075214	0.034436	-0.074791	-0.077418	-0.075106	-0.153513	-0.07514	-0.170712							-0.075065	-0.033605	-0.074542	0.038839	-0.075142	0.17775	-0.075289	-0.409095	-0.074795	-0.239273	-0.074985	-0.115968	-0.075006	0.023998	-0.075436	-0.018344							-0.074972	-0.038645	-0.07548	0.069568	-0.074928	0.032754	-0.075255	-0.784162
-0.073898	0.027083	-0.074138	-0.792578	-0.073985	-0.265189	-0.074383	0.034762	-0.073959	-0.077382	-0.074275	-0.153431	-0.074309	-0.170253							-0.074233	-0.033712	-0.073709	0.038758	-0.07431	0.177211	-0.074458	-0.409567	-0.073964	-0.239271	-0.074153	-0.116769	-0.074174	0.02349	-0.074605	-0.017907							-0.07414	-0.038912	-0.074649	0.069576	-0.074096	0.032421	-0.074424	-0.783578
-0.073066	0.027128	-0.073306	-0.792953	-0.073153	-0.265682	-0.073551	0.034574	-0.073127	-0.077972	-0.073443	-0.154139	-0.073477	-0.169052							-0.073401	-0.033897	-0.072877	0.038527	-0.073479	0.176551	-0.073626	-0.409931	-0.073132	-0.239	-0.073321	-0.117331	-0.073342	0.022433	-0.073773	-0.016926							-0.073308	-0.039227	-0.073817	0.069386	-0.073264	0.032181	-0.073592	-0.78371
-0.072234	0.028111	-0.072474	-0.793881	-0.072321	-0.266038	-0.072719	0.034732	-0.072296	-0.079342	-0.072612	-0.154537	-0.072645	-0.169039							-0.072569	-0.033485	-0.072045	0.038421	-0.072647	0.176457	-0.072795	-0.409994	-0.0723	-0.238121	-0.07249	-0.118259	-0.07251	0.020928	-0.072942	-0.016024							-0.072476	-0.040586	-0.072986	0.069074	-0.072433	0.031703	-0.072761	-0.784348
-0.071402	0.029049	-0.071642	-0.794727	-0.071489	-0.266199	-0.071888	0.035511	-0.071464	-0.080201	-0.07178	-0.155014	-0.071814	-0.168774							-0.071737	-0.033605	-0.071213	0.038561	-0.071815	0.175936	-0.071963	-0.410381	-0.071468	-0.238259	-0.071658	-0.118618	-0.071678	0.019421	-0.07211	-0.015486							-0.071644	-0.040732	-0.072155	0.06948	-0.071601	0.032484	-0.071929	-0.784262
-0.07057	0.029158	-0.07081	-0.795845	-0.070657	-0.266402	-0.071056	0.035932	-0.070632	-0.080613	-0.070948	-0.156015	-0.070982	-0.167604							-0.070905	-0.032191	-0.070381	0.038772	-0.070984	0.175469	-0.071132	-0.41062	-0.070636	-0.238406	-0.070826	-0.119596	-0.070846	0.018373	-0.071279	-0.015352							-0.070812	-0.040287	-0.071324	0.068994	-0.07077	0.03262	-0.071098	-0.784169
-0.069738	0.02998	-0.069978	-0.797232	-0.069825	-0.267493	-0.070225	0.035882	-0.069801	-0.080917	-0.070117	-0.157214	-0.07015	-0.166887							-0.070073	-0.032465	-0.069549	0.039147	-0.070152	0.174708	-0.0703	-0.411747	-0.069804	-0.238437	-0.069994	-0.118748	-0.070014	0.017467	-0.070447	-0.015477							-0.069981	-0.040138	-0.070492	0.06836	-0.069938	0.03299	-0.070266	-0.784604
-0.068906	0.030107	-0.069146	-0.798012	-0.068993	-0.267761	-0.069393	0.036095	-0.068969	-0.081116	-0.069285	-0.157085	-0.069319	-0.166935							-0.069241	-0.032559	-0.068717	0.039735	-0.069321	0.173696	-0.069468	-0.412791	-0.068972	-0.238686	-0.069162	-0.117452	-0.069183	0.016492	-0.069615	-0.015052							-0.069149	-0.039322	-0.069661	0.068555	-0.069107	0.032589	-0.069434	-0.785244
-0.068074	0.030544	-0.068314	-0.798926	-0.068161	-0.26845	-0.068561	0.036254	-0.068137	-0.081287	-0.068454	-0.15648	-0.068487	-0.167093							-0.068409	-0.032457	-0.067885	0.039863	-0.068489	0.17329	-0.068637	-0.413929	-0.06814	-0.238378	-0.068331	-0.116653	-0.068351	0.015783	-0.068784	-0.014718							-0.068317	-0.039233	-0.06883	0.06902	-0.068275	0.032917	-0.068603	-0.786471
-0.067242	0.030417	-0.067482	-0.798953	-0.067329	-0.269184	-0.06773	0.035534	-0.067305	-0.081614	-0.067622	-0.156833	-0.067655	-0.168237							-0.067577	-0.03253	-0.067053	0.040007	-0.067658	0.172377	-0.067805	-0.41407	-0.067308	-0.238642	-0.067499	-0.116303	-0.067519	0.015372	-0.067952	-0.014963							-0.067485	-0.039023	-0.067998	0.068956	-0.067444	0.032883	-0.067771	-0.787414
-0.06641	0.029706	-0.06665	-0.799513	-0.066497	-0.269129	-0.066898	0.035822	-0.066474	-0.081969	-0.066791	-0.157168	-0.066824	-0.169467							-0.066745	-0.03192	-0.066221	0.040128	-0.066826	0.172336	-0.066974	-0.414775	-0.066476	-0.238766	-0.066667	-0.116612	-0.066687	0.014456	-0.067121	-0.015605							-0.066653	-0.037861	-0.067167	0.068655	-0.066612	0.032427	-0.06694	-0.788203
-0.065578	0.02937	-0.065818	-0.800068	-0.065665	-0.268873	-0.066067	0.036343	-0.065642	-0.08127	-0.065959	-0.157408	-0.065992	-0.17046							-0.065913	-0.032053	-0.065389	0.040151	-0.065994	0.171911	-0.066142	-0.415665	-0.065644	-0.238927	-0.065835	-0.116382	-0.065855	0.013169	-0.066289	-0.015799							-0.065821	-0.037003	-0.066336	0.069274	-0.065781	0.032083	-0.066108	-0.788206
-0.064746	0.029752	-0.064986	-0.800266	-0.064833	-0.269195	-0.065235	0.036534	-0.06481	-0.080991	-0.065128	-0.158088	-0.06516	-0.171175							-0.065081	-0.030552	-0.064557	0.040139	-0.065163	0.171142	-0.065311	-0.416435	-0.064812	-0.238661	-0.065004	-0.116613	-0.065023	0.012544	-0.065458	-0.01601							-0.064989	-0.036955	-0.065505	0.069101	-0.064949	0.032517	-0.065276	-0.788646
-0.063914	0.029913	-0.064154	-0.799385	-0.064001	-0.269535	-0.064403	0.037186	-0.063979	-0.081028	-0.064296	-0.157805	-0.064328	-0.171403							-0.064249	-0.029562	-0.063725	0.040294	-0.064331	0.17118	-0.064479	-0.416997	-0.06398	-0.237761	-0.064172	-0.117372	-0.064191	0.011841	-0.064626	-0.016351							-0.064157	-0.037284	-0.064673	0.068338	-0.064118	0.032481	-0.064445	-0.78882
-0.063082	0.029156	-0.063322	-0.799435	-0.063169	-0.269802	-0.063572	0.03619	-0.063147	-0.08026	-0.063465	-0.15732	-0.063497	-0.171307							-0.063417	-0.028977	-0.062893	0.040445	-0.0635	0.171752	-0.063647	-0.416428	-0.063148	-0.237308	-0.06334	-0.117584	-0.06336	0.0113	-0.063795	-0.016113							-0.063325	-0.037076	-0.063842	0.068157	-0.063286	0.032384	-0.063613	-0.78917
-0.06225	0.029128	-0.06249	-0.799332	-0.062337	-0.270343	-0.06274	0.035334	-0.062315	-0.080512	-0.062633	-0.156961	-0.062665	-0.171788							-0.062585	-0.028824	-0.062061	0.040798	-0.062668	0.171356	-0.062816	-0.41504	-0.062316	-0.236955	-0.062508	-0.117607	-0.062528	0.010455	-0.062963	-0.015481							-0.062493	-0.037332	-0.063011	0.06766	-0.062455	0.032971	-0.062782	-0.789368
-0.061418	0.028924	-0.061658	-0.799152	-0.061505	-0.271074	-0.061908	0.034898	-0.061484	-0.081339	-0.061801	-0.157283	-0.061834	-0.172209							-0.061753	-0.028515	-0.061229	0.040843	-0.061837	0.171646	-0.061984	-0.414858	-0.061484	-0.236717	-0.061677	-0.118653	-0.061696	0.009596	-0.062131	-0.015074							-0.061661	-0.038292	-0.06218	0.067357	-0.061623	0.03394	-0.06195	-0.789354
-0.060586	0.028891	-0.060827	-0.79916	-0.060673	-0.271635	-0.061077	0.03446	-0.060652	-0.08184	-0.06097	-0.157044	-0.061002	-0.172405							-0.060921	-0.028771	-0.060397	0.040828	-0.061005	0.171187	-0.061153	-0.415167	-0.060652	-0.237252	-0.060845	-0.119951	-0.060864	0.009347	-0.0613	-0.015781							-0.060829	-0.038373	-0.061348	0.067571	-0.060792	0.033172	-0.061118	-0.789394
-0.059754	0.028177	-0.059995	-0.798504	-0.059841	-0.272036	-0.060245	0.035117	-0.05982	-0.082098	-0.060138	-0.156933	-0.06017	-0.172998							-0.060089	-0.029445	-0.059565	0.041008	-0.060173	0.170453	-0.060321	-0.416049	-0.05982	-0.237788	-0.060013	-0.119819	-0.060032	0.008267	-0.060468	-0.01689							-0.059997	-0.03893	-0.060517	0.067011	-0.05996	0.03213	-0.060287	-0.790475
-0.058922	0.028555	-0.059163	-0.797388	-0.059009	-0.271858	-0.059414	0.035384	-0.058988	-0.081842	-0.059307	-0.157414	-0.059338	-0.172802							-0.059257	-0.029531	-0.058733	0.040893	-0.059342	0.169535	-0.05949	-0.416031	-0.058988	-0.2375	-0.059181	-0.12049	-0.0592	0.00817	-0.059637	-0.017306							-0.059165	-0.039791	-0.059686	0.066402	-0.059129	0.031592	-0.059455	-0.791574
-0.05809	0.028918	-0.058331	-0.798468	-0.058177	-0.271639	-0.058582	0.035261	-0.058157	-0.082135	-0.058475	-0.157506	-0.058507	-0.172518							-0.058425	-0.029193	-0.057901	0.040856	-0.05851	0.169347	-0.058658	-0.415603	-0.058156	-0.237375	-0.058349	-0.121358	-0.058368	0.00814	-0.058805	-0.017564							-0.058333	-0.03962	-0.058854	0.066882	-0.058297	0.030703	-0.058624	-0.79179
-0.057258	0.028409	-0.057499	-0.798331	-0.057346	-0.271957	-0.05775	0.034525	-0.057325	-0.082304	-0.057644	-0.157704	-0.057675	-0.173373							-0.057592	-0.028941	-0.057069	0.040922	-0.057679	0.169935	-0.057826	-0.415685	-0.057324	-0.237904	-0.057518	-0.121617	-0.057537	0.00718	-0.057974	-0.018078							-0.057501	-0.039038	-0.058023	0.067938	-0.057466	0.02994	-0.057792	-0.792296
-0.056426	0.028261	-0.056667	-0.79772	-0.056514	-0.271191	-0.056919	0.034444	-0.056493	-0.082847	-0.056812	-0.158578	-0.056843	-0.174556							-0.05676	-0.029186	-0.056237	0.041127	-0.056847	0.170181	-0.056995	-0.416047	-0.056492	-0.237852	-0.056686	-0.122307	-0.056705	0.006645	-0.057142	-0.01843							-0.056669	-0.038556	-0.057192	0.06854	-0.056634	0.029054	-0.056961	-0.793079
-0.055594	0.027263	-0.055835	-0.797864	-0.055682	-0.270063	-0.056087	0.033598	-0.055661	-0.08345	-0.055981	-0.158191	-0.056012	-0.175242							-0.055928	-0.028618	-0.055405	0.041247	-0.056015	0.170933	-0.056163	-0.416308	-0.05566	-0.237121	-0.055854	-0.121789	-0.055873	0.006004	-0.056311	-0.018162							-0.055838	-0.037872	-0.056361	0.068562	-0.055803	0.028437	-0.056129	-0.793258
-0.054762	0.027246	-0.055003	-0.798063	-0.05485	-0.269366	-0.055255	0.033188	-0.05483	-0.084434	-0.055149	-0.157935	-0.05518	-0.175935							-0.055096	-0.028021	-0.054573	0.04159	-0.055184	0.170988	-0.055332	-0.416203	-0.054828	-0.237281	-0.055022	-0.121557	-0.055041	0.004587	-0.055479	-0.017914							-0.055006	-0.037443	-0.055529	0.068548	-0.054971	0.027376	-0.055297	-0.793535
-0.05393	0.027985	-0.054171	-0.7988	-0.054018	-0.270283	-0.054424	0.033358	-0.053998	-0.08582	-0.054317	-0.157203	-0.054348	-0.175961							-0.054264	-0.02805	-0.053741	0.041252	-0.054352	0.170681	-0.0545	-0.416013	-0.053996	-0.237357	-0.054191	-0.121644	-0.054209	0.003461	-0.054647	-0.018156							-0.054174	-0.037373	-0.054698	0.068342	-0.054139	0.026914	-0.054466	-0.79377
-0.053098	0.028348	-0.053339	-0.797916	-0.053186	-0.270733	-0.053592	0.034088	-0.053166	-0.086759	-0.053486	-0.156451	-0.053517	-0.176473							-0.053432	-0.027705	-0.052909	0.040515	-0.053521	0.17058	-0.053669	-0.415959	-0.053164	-0.237514	-0.053359	-0.122665	-0.053377	0.002652	-0.053816	-0.017923							-0.053342	-0.037022	-0.053867	0.068058	-0.053308	0.025299	-0.053634	-0.793972
-0.052266	0.028312	-0.052507	-0.797334	-0.052354	-0.271297	-0.052761	0.033777	-0.052335	-0.08683	-0.052654	-0.156612	-0.052685	-0.177251							-0.0526	-0.029307	-0.052077	0.040414	-0.052689	0.170078	-0.052837	-0.415922	-0.052333	-0.237304	-0.052527	-0.122418	-0.052545	0.002637	-0.052984	-0.018116							-0.05251	-0.037675	-0.053035	0.068025	-0.052476	0.024983	-0.052803	-0.794956
-0.051434	0.02859	-0.051675	-0.798862	-0.051522	-0.27076	-0.051929	0.033089	-0.051503	-0.0874	-0.051823	-0.157318	-0.051853	-0.177768							-0.051768	-0.02977	-0.051245	0.040559	-0.051858	0.169684	-0.052005	-0.416255	-0.051501	-0.237326	-0.051695	-0.122577	-0.051714	0.001835	-0.052153	-0.018563							-0.051678	-0.037689	-0.052204	0.067265	-0.051645	0.024675	-0.051971	-0.795898
-0.050602	0.027194	-0.050843	-0.798455	-0.05069	-0.27024	-0.051097	0.032724	-0.050671	-0.086794	-0.050991	-0.157234	-0.051022	-0.177253							-0.050936	-0.029178	-0.050413	0.041063	-0.051026	0.168728	-0.051174	-0.417433	-0.050669	-0.237358	-0.050864	-0.12266	-0.050882	8.7e-05	-0.051321	-0.018439							-0.050846	-0.036814	-0.051373	0.066384	-0.050813	0.023988	-0.051139	-0.79589
-0.04977	0.027378	-0.050011	-0.79864	-0.049858	-0.270143	-0.050266	0.032364	-0.049839	-0.087715	-0.05016	-0.157641	-0.05019	-0.177497							-0.050104	-0.029397	-0.049581	0.042274	-0.050194	0.16861	-0.050342	-0.41752	-0.049837	-0.23789	-0.050032	-0.121625	-0.05005	-0.000734	-0.05049	-0.018392							-0.050014	-0.036304	-0.050542	0.065352	-0.049982	0.022773	-0.050308	-0.796062
-0.048937	0.0272	-0.049179	-0.798913	-0.049026	-0.269864	-0.049434	0.032323	-0.049008	-0.088175	-0.049328	-0.158654	-0.049358	-0.177147							-0.049272	-0.029786	-0.048749	0.042399	-0.049363	0.169201	-0.049511	-0.417432	-0.049005	-0.238741	-0.0492	-0.121244	-0.049218	-0.00142	-0.049658	-0.018106							-0.049182	-0.036656	-0.04971	0.06525	-0.04915	0.022784	-0.049476	-0.795776
-0.048105	0.026887	-0.048347	-0.798332	-0.048194	-0.270523	-0.048602	0.031408	-0.048176	-0.088518	-0.048497	-0.158867	-0.048527	-0.177235							-0.04844	-0.030119	-0.047917	0.042828	-0.048531	0.169972	-0.048679	-0.417788	-0.048173	-0.239505	-0.048368	-0.121113	-0.048386	-0.002829	-0.048827	-0.01823							-0.04835	-0.035565	-0.048879	0.065791	-0.048319	0.022586	-0.048645	-0.795744
-0.047273	0.026715	-0.047515	-0.797993	-0.047362	-0.271865	-0.047771	0.029802	-0.047344	-0.088861	-0.047665	-0.159009	-0.047695	-0.177827							-0.047608	-0.030166	-0.047085	0.042938	-0.0477	0.17052	-0.047848	-0.417865	-0.047341	-0.239637	-0.047536	-0.120507	-0.047554	-0.00453	-0.047995	-0.018561							-0.047518	-0.035141	-0.048048	0.066206	-0.047487	0.022351	-0.047813	-0.796558
-0.046441	0.026019	-0.046683	-0.79829	-0.04653	-0.272501	-0.046939	0.028765	-0.046513	-0.088436	-0.046834	-0.158199	-0.046863	-0.177728							-0.046776	-0.030606	-0.046253	0.043892	-0.046868	0.170448	-0.047016	-0.418099	-0.046509	-0.239679	-0.046705	-0.120505	-0.046722	-0.00425	-0.047163	-0.018642							-0.046686	-0.035892	-0.047217	0.066562	-0.046656	0.022083	-0.046981	-0.796341
-0.045609	0.026264	-0.045851	-0.798602	-0.045698	-0.273091	-0.046108	0.028181	-0.045681	-0.088519	-0.046002	-0.159104	-0.046032	-0.177697							-0.045944	-0.030755	-0.045421	0.044322	-0.046037	0.17031	-0.046184	-0.419089	-0.045677	-0.239559	-0.045873	-0.120946	-0.045891	-0.005243	-0.046332	-0.018667							-0.045854	-0.034832	-0.046385	0.066357	-0.045824	0.02269	-0.04615	-0.796398
-0.044777	0.026546	-0.045019	-0.799845	-0.044866	-0.27356	-0.045276	0.027759	-0.044849	-0.088372	-0.04517	-0.160003	-0.0452	-0.177659							-0.045112	-0.031235	-0.044589	0.044309	-0.045205	0.169305	-0.045353	-0.420392	-0.044845	-0.239499	-0.045041	-0.120227	-0.045059	-0.007013	-0.0455	-0.018766							-0.045022	-0.033505	-0.045554	0.065265	-0.044993	0.02296	-0.045318	-0.796957
-0.043945	0.027053	-0.044187	-0.800439	-0.044034	-0.273787	-0.044444	0.026773	-0.044018	-0.088314	-0.044339	-0.160573	-0.044368	-0.178175							-0.04428	-0.030872	-0.043757	0.044009	-0.044373	0.168379	-0.044521	-0.420367	-0.044013	-0.238327	-0.044209	-0.120379	-0.044227	-0.007878	-0.044669	-0.019386							-0.04419	-0.032177	-0.044723	0.064868	-0.044161	0.022234	-0.044487	-0.797924
-0.043113	0.0267	-0.043356	-0.801604	-0.043202	-0.274499	-0.043613	0.026111	-0.043186	-0.08775	-0.043507	-0.160843	-0.043537	-0.178562							-0.043448	-0.03078	-0.042925	0.043741	-0.043542	0.168226	-0.04369	-0.419794	-0.043181	-0.237692	-0.043378	-0.120136	-0.043395	-0.008736	-0.043837	-0.019487							-0.043358	-0.031164	-0.043891	0.064938	-0.04333	0.021602	-0.043655	-0.798955
-0.042281	0.027052	-0.042524	-0.802711	-0.04237	-0.275834	-0.042781	0.02615	-0.042354	-0.088028	-0.042676	-0.161451	-0.042705	-0.178394							-0.042616	-0.031264	-0.042093	0.04304	-0.04271	0.167553	-0.042858	-0.419731	-0.042349	-0.237518	-0.042546	-0.121203	-0.042563	-0.009224	-0.043006	-0.019255							-0.042527	-0.031052	-0.04306	0.063905	-0.042498	0.020786	-0.042823	-0.799338
-0.041449	0.028106	-0.041692	-0.802585	-0.041538	-0.275739	-0.041949	0.026508	-0.041522	-0.08904	-0.041844	-0.161926	-0.041873	-0.178646							-0.041784	-0.031604	-0.041261	0.042921	-0.041879	0.16699	-0.042027	-0.419253	-0.041517	-0.238169	-0.041714	-0.120996	-0.041731	-0.01083	-0.042174	-0.01943							-0.041695	-0.031059	-0.042229	0.063308	-0.041667	0.02106	-0.041992	-0.79985
-0.040617	0.027462	-0.04086	-0.803843	-0.040706	-0.275854	-0.041118	0.027002	-0.040691	-0.089854	-0.041013	-0.162308	-0.041042	-0.178972							-0.040952	-0.03116	-0.040429	0.043035	-0.041047	0.165434	-0.041195	-0.41877	-0.040685	-0.238853	-0.040882	-0.119701	-0.040899	-0.01266	-0.041343	-0.019312							-0.040863	-0.029515	-0.041398	0.06233	-0.040835	0.020667	-0.04116	-0.800772
-0.039785	0.026849	-0.040028	-0.804667	-0.039874	-0.275708	-0.040286	0.026732	-0.039859	-0.089108	-0.040181	-0.163188	-0.04021	-0.178805							-0.04012	-0.031742	-0.039597	0.042989	-0.040215	0.164881	-0.040363	-0.418841	-0.039853	-0.239447	-0.040051	-0.120025	-0.040067	-0.015343	-0.040511	-0.01929							-0.040031	-0.029459	-0.040566	0.06188	-0.040004	0.019751	-0.040329	-0.801331
-0.038953	0.026035	-0.039196	-0.804484	-0.039042	-0.276037	-0.039455	0.026701	-0.039027	-0.089394	-0.03935	-0.164164	-0.039378	-0.177849							-0.039288	-0.032336	-0.038765	0.043059	-0.039384	0.164338	-0.039532	-0.418498	-0.039021	-0.239783	-0.039219	-0.12063	-0.039236	-0.016771	-0.039679	-0.019156							-0.039199	-0.029005	-0.039735	0.062357	-0.039172	0.019433	-0.039497	-0.801909
-0.038121	0.026004	-0.038364	-0.803733	-0.03821	-0.276181	-0.038623	0.027047	-0.038196	-0.089348	-0.038518	-0.164973	-0.038547	-0.177939							-0.038456	-0.032371	-0.037933	0.04254	-0.038552	0.164896	-0.0387	-0.419386	-0.038189	-0.24007	-0.038387	-0.120963	-0.038404	-0.017352	-0.038848	-0.019511							-0.038367	-0.029803	-0.038904	0.062515	-0.038341	0.019096	-0.038666	-0.802144
-0.037289	0.026248	-0.037532	-0.803891	-0.037378	-0.276353	-0.037791	0.027389	-0.037364	-0.089995	-0.037687	-0.165541	-0.037715	-0.179071							-0.037624	-0.032666	-0.037101	0.041784	-0.037721	0.165604	-0.037869	-0.419964	-0.037357	-0.240092	-0.037555	-0.120737	-0.037572	-0.017801	-0.038016	-0.019995							-0.037535	-0.029616	-0.038072	0.062474	-0.037509	0.019377	-0.037834	-0.801531
-0.036457	0.027251	-0.0367	-0.804756	-0.036546	-0.276055	-0.03696	0.027496	-0.036532	-0.090216	-0.036855	-0.165268	-0.036883	-0.179031							-0.036792	-0.032509	-0.036269	0.040732	-0.036889	0.16559	-0.037037	-0.419406	-0.036525	-0.239903	-0.036723	-0.120745	-0.03674	-0.019845	-0.037185	-0.020105							-0.036703	-0.029509	-0.037241	0.062805	-0.036677	0.01936	-0.037002	-0.800929
-0.035625	0.029566	-0.035868	-0.8052	-0.035714	-0.275645	-0.036128	0.026981	-0.0357	-0.090831	-0.036023	-0.165029	-0.036052	-0.178754							-0.03596	-0.033074	-0.035437	0.041604	-0.036058	0.166131	-0.036206	-0.419142	-0.035693	-0.240699	-0.035892	-0.121429	-0.035908	-0.020028	-0.036353	-0.019573							-0.035871	-0.029552	-0.03641	0.062834	-0.035846	0.01974	-0.036171	-0.80071
-0.034793	0.030178	-0.035036	-0.805019	-0.034882	-0.276138	-0.035296	0.026528	-0.034869	-0.092056	-0.035192	-0.164951	-0.03522	-0.179011							-0.035128	-0.033345	-0.034605	0.042199	-0.035226	0.166992	-0.035374	-0.41946	-0.034861	-0.240921	-0.03506	-0.120324	-0.035076	-0.020209	-0.035522	-0.018869							-0.035039	-0.027802	-0.035579	0.062396	-0.035014	0.0191	-0.035339	-0.800585
-0.033961	0.03073	-0.034204	-0.805905	-0.03405	-0.276204	-0.034465	0.026652	-0.034037	-0.092148	-0.03436	-0.164457	-0.034388	-0.178777							-0.034296	-0.032567	-0.033773	0.042706	-0.034394	0.166978	-0.034542	-0.4194	-0.034029	-0.241144	-0.034228	-0.120029	-0.034244	-0.020136	-0.03469	-0.018893							-0.034207	-0.026803	-0.034747	0.061803	-0.034183	0.017769	-0.034508	-0.800836
-0.033129	0.030939	-0.033372	-0.807118	-0.033218	-0.276499	-0.033633	0.027013	-0.033205	-0.092985	-0.033529	-0.164678	-0.033557	-0.179454							-0.033464	-0.030521	-0.032941	0.043255	-0.033563	0.165371	-0.033711	-0.419888	-0.033197	-0.241645	-0.033396	-0.120561	-0.033413	-0.020928	-0.033859	-0.018453							-0.033375	-0.026395	-0.033916	0.06087	-0.033351	0.01742	-0.033676	-0.801363
-0.032297	0.029478	-0.03254	-0.808164	-0.032386	-0.276398	-0.032802	0.02699	-0.032374	-0.093171	-0.032697	-0.165507	-0.032725	-0.179852							-0.032632	-0.030928	-0.032109	0.043899	-0.032731	0.164797	-0.032879	-0.42022	-0.032365	-0.242496	-0.032565	-0.120004	-0.032581	-0.020632	-0.033027	-0.018113							-0.032543	-0.02635	-0.033085	0.059833	-0.03252	0.017596	-0.032844	-0.802754
-0.031465	0.030206	-0.031708	-0.808566	-0.031555	-0.276589	-0.03197	0.027177	-0.031542	-0.093979	-0.031866	-0.166581	-0.031893	-0.18068							-0.031799	-0.031329	-0.031277	0.043853	-0.0319	0.164278	-0.032048	-0.419854	-0.031533	-0.242219	-0.031733	-0.120589	-0.031749	-0.021042	-0.032196	-0.01852							-0.031711	-0.026329	-0.032254	0.059101	-0.031688	0.017535	-0.032013	-0.803281
-0.030633	0.029259	-0.030876	-0.809211	-0.030723	-0.276559	-0.031138	0.027326	-0.03071	-0.093498	-0.031034	-0.167123	-0.031062	-0.18064							-0.030967	-0.031377	-0.030445	0.043731	-0.031068	0.164266	-0.031216	-0.419785	-0.030702	-0.242496	-0.030901	-0.120336	-0.030917	-0.021896	-0.031364	-0.018919							-0.030879	-0.02557	-0.031422	0.058362	-0.030857	0.017356	-0.031181	-0.803
-0.029801	0.028913	-0.030044	-0.810653	-0.029891	-0.276754	-0.030307	0.026532	-0.029878	-0.092761	-0.030203	-0.167146	-0.03023	-0.180963							-0.030135	-0.03135	-0.029613	0.043478	-0.030237	0.164497	-0.030385	-0.419811	-0.02987	-0.2429	-0.030069	-0.120052	-0.030085	-0.02182	-0.030532	-0.019337							-0.030047	-0.025191	-0.030591	0.058066	-0.030025	0.017967	-0.03035	-0.803031
-0.028969	0.028629	-0.029212	-0.810962	-0.029059	-0.277123	-0.029475	0.025802	-0.029047	-0.092638	-0.029371	-0.167279	-0.029398	-0.182064							-0.029303	-0.031714	-0.028781	0.043227	-0.029405	0.165038	-0.029553	-0.4199	-0.029038	-0.242782	-0.029237	-0.119645	-0.029253	-0.022153	-0.029701	-0.019176							-0.029216	-0.025657	-0.02976	0.05851	-0.029194	0.017863	-0.029518	-0.803499
-0.028137	0.028059	-0.02838	-0.811344	-0.028227	-0.275536	-0.028644	0.025675	-0.028215	-0.093019	-0.028539	-0.167514	-0.028566	-0.182134							-0.028471	-0.032016	-0.027949	0.04393	-0.028573	0.164951	-0.028721	-0.419859	-0.028206	-0.243571	-0.028406	-0.12062	-0.028421	-0.022755	-0.028869	-0.019292							-0.028384	-0.025038	-0.028928	0.058627	-0.028362	0.017603	-0.028687	-0.804211
-0.027305	0.027427	-0.027548	-0.811285	-0.027395	-0.275021	-0.027812	0.025848	-0.027383	-0.093507	-0.027708	-0.168205	-0.027735	-0.183203							-0.027639	-0.032622	-0.027117	0.044581	-0.027742	0.164887	-0.02789	-0.419896	-0.027374	-0.243322	-0.027574	-0.121854	-0.02759	-0.022795	-0.028038	-0.019597							-0.027552	-0.025003	-0.028097	0.057989	-0.027531	0.017813	-0.027855	-0.804336
-0.026473	0.027296	-0.026717	-0.811674	-0.026563	-0.275107	-0.02698	0.025527	-0.026552	-0.094257	-0.026876	-0.169177	-0.026903	-0.183153							-0.026807	-0.033515	-0.026285	0.044653	-0.02691	0.164984	-0.027058	-0.419904	-0.026542	-0.243326	-0.026742	-0.121985	-0.026758	-0.023215	-0.027206	-0.019734							-0.02672	-0.025039	-0.027266	0.057252	-0.026699	0.018565	-0.027023	-0.804005
-0.025641	0.027613	-0.025885	-0.813205	-0.025731	-0.275371	-0.026149	0.025848	-0.02572	-0.095304	-0.026045	-0.169693	-0.026071	-0.183049							-0.025975	-0.033181	-0.025452	0.043924	-0.026079	0.165528	-0.026227	-0.420239	-0.02571	-0.243561	-0.02591	-0.122047	-0.025926	-0.024692	-0.026375	-0.019707							-0.025888	-0.023915	-0.026435	0.057015	-0.025868	0.018045	-0.026192	-0.803263
-0.024809	0.028044	-0.025053	-0.813049	-0.024899	-0.275101	-0.025317	0.025537	-0.024888	-0.095181	-0.025213	-0.169456	-0.02524	-0.183045							-0.025143	-0.034049	-0.02462	0.043517	-0.025247	0.165039	-0.025395	-0.420139	-0.024878	-0.24377	-0.025079	-0.122269	-0.025094	-0.025271	-0.025543	-0.01983							-0.025056	-0.024152	-0.025603	0.056918	-0.025036	0.017851	-0.02536	-0.802772
-0.023977	0.027869	-0.024221	-0.812904	-0.024067	-0.275432	-0.024485	0.02418	-0.024056	-0.095296	-0.024382	-0.169545	-0.024408	-0.181574							-0.024311	-0.033919	-0.023788	0.043026	-0.024415	0.164107	-0.024564	-0.420088	-0.024046	-0.244237	-0.024247	-0.122707	-0.024262	-0.026846	-0.024712	-0.020638							-0.024224	-0.024556	-0.024772	0.056664	-0.024205	0.017031	-0.024529	-0.802985
-0.023145	0.028208	-0.023389	-0.813038	-0.023235	-0.275925	-0.023654	0.02381	-0.023225	-0.094631	-0.02355	-0.170068	-0.023576	-0.180809							-0.023479	-0.035364	-0.022956	0.043395	-0.023584	0.163857	-0.023732	-0.420381	-0.023214	-0.244842	-0.023415	-0.122677	-0.02343	-0.027062	-0.02388	-0.021225							-0.023392	-0.024763	-0.023941	0.056086	-0.023373	0.016851	-0.023697	-0.803584
-0.022313	0.027457	-0.022557	-0.812996	-0.022403	-0.275587	-0.022822	0.023755	-0.022393	-0.09455	-0.022719	-0.170755	-0.022745	-0.180706							-0.022647	-0.035775	-0.022124	0.043704	-0.022752	0.163326	-0.0229	-0.419962	-0.022382	-0.245705	-0.022583	-0.122171	-0.022598	-0.027399	-0.023048	-0.021268							-0.02256	-0.024409	-0.023109	0.056364	-0.022542	0.016468	-0.022865	-0.803645
-0.021481	0.027701	-0.021725	-0.812648	-0.021571	-0.274994	-0.021991	0.023795	-0.021561	-0.094609	-0.021887	-0.171032	-0.021913	-0.180875							-0.021815	-0.036466	-0.021292	0.043756	-0.021921	0.162296	-0.022069	-0.419897	-0.02155	-0.246507	-0.021752	-0.122904	-0.021767	-0.028374	-0.022217	-0.021706							-0.021728	-0.025149	-0.022278	0.056617	-0.02171	0.016187	-0.022034	-0.80277
-0.020649	0.028099	-0.020893	-0.814385	-0.020739	-0.27531	-0.021159	0.024056	-0.02073	-0.09474	-0.021056	-0.171385	-0.021081	-0.180593							-0.020983	-0.036301	-0.02046	0.043442	-0.021089	0.161827	-0.021237	-0.421256	-0.020718	-0.247185	-0.02092	-0.123941	-0.020935	-0.028599	-0.021385	-0.022408							-0.020896	-0.024876	-0.021447	0.056836	-0.020879	0.015937	-0.021202	-0.80238
-0.019817	0.027692	-0.020061	-0.815789	-0.019907	-0.275453	-0.020327	0.024395	-0.019898	-0.094402	-0.020224	-0.171412	-0.02025	-0.180663							-0.020151	-0.03627	-0.019628	0.043507	-0.020258	0.161566	-0.020406	-0.422388	-0.019886	-0.24787	-0.020088	-0.123687	-0.020103	-0.028512	-0.020554	-0.022614							-0.020064	-0.024812	-0.020616	0.056967	-0.020047	0.015452	-0.020371	-0.801947
-0.018985	0.027648	-0.019229	-0.816257	-0.019075	-0.276153	-0.019496	0.024278	-0.019066	-0.094793	-0.019392	-0.171646	-0.019418	-0.180698							-0.019319	-0.035577	-0.018796	0.043891	-0.019426	0.161854	-0.019574	-0.4227	-0.019054	-0.248438	-0.019256	-0.123779	-0.019271	-0.028435	-0.019722	-0.022021							-0.019232	-0.024596	-0.019784	0.056467	-0.019216	0.015369	-0.019539	-0.801564
-0.018153	0.027357	-0.018397	-0.817541	-0.018243	-0.275219	-0.018664	0.02311	-0.018234	-0.094557	-0.018561	-0.171981	-0.018586	-0.180481							-0.018487	-0.034822	-0.017964	0.044124	-0.018594	0.162108	-0.018743	-0.422597	-0.018222	-0.248638	-0.018424	-0.123718	-0.018439	-0.027854	-0.018891	-0.0208							-0.0184	-0.024333	-0.018953	0.056265	-0.018384	0.01571	-0.018707	-0.800873
-0.017321	0.026627	-0.017565	-0.818232	-0.017411	-0.275926	-0.017832	0.02219	-0.017403	-0.095183	-0.017729	-0.172315	-0.017755	-0.180132							-0.017655	-0.035011	-0.017132	0.044277	-0.017763	0.161692	-0.017911	-0.42212	-0.01739	-0.248973	-0.017593	-0.124071	-0.017607	-0.028187	-0.018059	-0.020766							-0.017568	-0.023564	-0.018122	0.056251	-0.017552	0.015556	-0.017876	-0.801182
-0.016489	0.026104	-0.016733	-0.818273	-0.016579	-0.275761	-0.017001	0.022304	-0.016571	-0.095111	-0.016898	-0.172555	-0.016923	-0.179708							-0.016823	-0.035383	-0.0163	0.04415	-0.016931	0.161008	-0.017079	-0.422034	-0.016558	-0.24893	-0.016761	-0.12331	-0.016775	-0.028367	-0.017228	-0.02099							-0.016736	-0.023053	-0.017291	0.055488	-0.016721	0.01467	-0.017044	-0.802253
-0.015657	0.025833	-0.015901	-0.818878	-0.015747	-0.276356	-0.016169	0.022554	-0.015739	-0.094467	-0.016066	-0.172696	-0.016091	-0.17947							-0.015991	-0.035677	-0.015468	0.044096	-0.0161	0.160079	-0.016248	-0.421947	-0.015726	-0.249189	-0.015929	-0.123809	-0.015944	-0.028666	-0.016396	-0.020621							-0.015904	-0.023154	-0.016459	0.05427	-0.015889	0.0147	-0.016213	-0.802379
-0.014825	0.026228	-0.015069	-0.819972	-0.014915	-0.276338	-0.015338	0.022587	-0.014908	-0.094074	-0.015235	-0.172289	-0.01526	-0.178962							-0.015159	-0.035643	-0.014636	0.04392	-0.015268	0.15897	-0.015416	-0.422055	-0.014894	-0.249317	-0.015097	-0.124933	-0.015112	-0.029277	-0.015564	-0.020418							-0.015073	-0.023087	-0.015628	0.053322	-0.015058	0.014734	-0.015381	-0.80185
-0.013993	0.026638	-0.014237	-0.819946	-0.014083	-0.277508	-0.014506	0.02281	-0.014076	-0.093517	-0.014403	-0.172681	-0.014428	-0.179205							-0.014327	-0.036722	-0.013804	0.043833	-0.014437	0.158144	-0.014585	-0.422654	-0.014062	-0.249469	-0.014266	-0.126578	-0.01428	-0.03007	-0.014733	-0.021769							-0.014241	-0.023242	-0.014797	0.052741	-0.014226	0.014734	-0.014549	-0.802151
-0.013161	0.025546	-0.013405	-0.820096	-0.013251	-0.278642	-0.013674	0.023616	-0.013244	-0.092669	-0.013572	-0.173764	-0.013596	-0.179635							-0.013495	-0.037581	-0.012972	0.043784	-0.013605	0.157447	-0.013753	-0.422945	-0.01323	-0.249696	-0.013434	-0.126618	-0.013448	-0.030286	-0.013901	-0.02325							-0.013409	-0.023832	-0.013965	0.052531	-0.013395	0.014357	-0.013718	-0.801771
-0.012329	0.024793	-0.012573	-0.820598	-0.012419	-0.27726	-0.012843	0.024168	-0.012412	-0.091436	-0.01274	-0.174524	-0.012765	-0.179856							-0.012663	-0.037409	-0.01214	0.043985	-0.012773	0.156771	-0.012922	-0.42345	-0.012398	-0.250299	-0.012602	-0.127347	-0.012616	-0.030458	-0.01307	-0.023321							-0.012577	-0.023614	-0.013134	0.052655	-0.012563	0.014801	-0.012886	-0.801646
-0.011497	0.024421	-0.011741	-0.821661	-0.011587	-0.276514	-0.012011	0.024	-0.011581	-0.091097	-0.011909	-0.174602	-0.011933	-0.179999							-0.011831	-0.037724	-0.011308	0.044223	-0.011942	0.156272	-0.01209	-0.423496	-0.011566	-0.250613	-0.01177	-0.126943	-0.011784	-0.030505	-0.012238	-0.023777							-0.011745	-0.023271	-0.012303	0.051463	-0.011732	0.014609	-0.012055	-0.802288
-0.010665	0.023223	-0.010909	-0.822336	-0.010755	-0.275579	-0.011179	0.024366	-0.010749	-0.090958	-0.011077	-0.174342	-0.011101	-0.179085							-0.010999	-0.036762	-0.010476	0.044035	-0.01111	0.155569	-0.011258	-0.424057	-0.010734	-0.250563	-0.010939	-0.126961	-0.010952	-0.031658	-0.011407	-0.023763							-0.010913	-0.023048	-0.011472	0.050848	-0.0109	0.0143	-0.011223	-0.801444
-0.009833	0.02256	-0.010078	-0.822196	-0.009923	-0.277049	-0.010348	0.02375	-0.009917	-0.09054	-0.010245	-0.173971	-0.01027	-0.178845							-0.010167	-0.036617	-0.009644	0.043869	-0.010279	0.154453	-0.010427	-0.424387	-0.009902	-0.251025	-0.010107	-0.126811	-0.010121	-0.031954	-0.010575	-0.023383							-0.010081	-0.022987	-0.01064	0.051802	-0.010069	0.014494	-0.010392	-0.800797
-0.009001	0.023834	-0.009246	-0.822754	-0.009091	-0.277382	-0.009516	0.023173	-0.009086	-0.091449	-0.009414	-0.174367	-0.009438	-0.179635							-0.009335	-0.036606	-0.008812	0.043065	-0.009447	0.154519	-0.009595	-0.423634	-0.009071	-0.251282	-0.009275	-0.127071	-0.009289	-0.032319	-0.009744	-0.023083							-0.009249	-0.022917	-0.009809	0.052609	-0.009237	0.014516	-0.00956	-0.801307
-0.008169	0.018745	-0.008414	-0.82342	-0.008259	-0.26664	-0.008685	0.022969	-0.008254	-0.086678	-0.008582	-0.174341	-0.008606	-0.179501							-0.008503	-0.036759	-0.00798	0.025998	-0.008615	0.154156	-0.008764	-0.423823	-0.008239	-0.164461	-0.008443	-0.127259	-0.008457	-0.03205	-0.008912	-0.023065							-0.008417	-0.022776	-0.008978	0.053254	-0.008406	0.015093	-0.008728	-0.801975
-0.007337	-3.5e-05	-0.007582	-0.11415	-0.007427	-1.7e-05	-0.007853	0.004284	-0.007422	4e-05	-0.007751	-0.060379	-0.007775	-0.066094							-0.007671	-0.008932	-0.007148	-0.000418	-0.007784	0.058648	-0.007932	-0.120153	-0.007407	0.000115	-0.007611	-0.024403	-0.007625	-0.005933	-0.00808	-0.017315							-0.007585	-0.003134	-0.008146	0.028849	-0.007574	0.002008	-0.007897	-0.417123
-0.006505	-8.3e-05	-0.00675	-0.000543	-0.006595	-0.000361	-0.007021	0.000309	-0.00659	0.000738	-0.006919	0.000431	-0.006943	-0.000113							-0.006839	0.000339	-0.006316	-0.001062	-0.006952	-0.000831	-0.007101	0.000356	-0.006575	0.00053	-0.00678	0.000115	-0.006793	-0.000288	-0.007249	-0.000257							-0.006753	0.000232	-0.007315	-3.9e-05	-0.006743	-9.1e-05	-0.007065	-0.000142
-0.005673	0.000688	-0.005918	-0.001884	-0.005764	0.000604	-0.00619	0.001065	-0.005759	-0.000242	-0.006088	0.000992	-0.006111	-0.000313							-0.006006	0.0002	-0.005484	-0.001032	-0.006121	-0.001167	-0.006269	-0.000104	-0.005743	0.000629	-0.005948	-0.000501	-0.005961	0.000107	-0.006417	-0.000902							-0.005921	0.000767	-0.006484	-0.000208	-0.005911	-0.000572	-0.006234	-0.000332
-0.004841	0.000833	-0.005086	-0.001904	-0.004932	0.001626	-0.005358	0.001053	-0.004927	-0.000114	-0.005256	0.001069	-0.00528	-0.000875							-0.005174	-0.000191	-0.004652	-0.00102	-0.005289	-0.000868	-0.005437	-0.000154	-0.004911	-0.000375	-0.005116	-0.001276	-0.005129	-0.000556	-0.005586	-0.000628							-0.005089	0.001092	-0.005653	-0.000526	-0.00508	-0.000879	-0.005402	-0.000591
-0.004009	0.001059	-0.004254	-0.002102	-0.0041	0.002343	-0.004526	0.000795	-0.004095	-0.000323	-0.004425	0.000989	-0.004448	-0.001453							-0.004342	-0.000681	-0.00382	-0.000813	-0.004458	-0.00092	-0.004606	0.000414	-0.004079	-0.001307	-0.004284	-0.001577	-0.004298	-0.000977	-0.004754	-0.000311							-0.004257	0.000479	-0.004821	-0.00083	-0.004248	-0.00103	-0.00457	-0.00126
-0.003177	0.000477	-0.003422	-0.002701	-0.003268	0.003033	-0.003695	0.000633	-0.003264	-0.001189	-0.003593	0.001151	-0.003616	-0.002056							-0.00351	-0.000726	-0.002988	-0.000491	-0.003626	-0.000587	-0.003774	0.001206	-0.003247	-0.001466	-0.003453	-0.001558	-0.003466	-0.001123	-0.003923	0.000207							-0.003425	-0.000492	-0.00399	-0.000908	-0.003417	-0.00103	-0.003739	-0.002755
-0.002345	-0.000822	-0.00259	-0.002192	-0.002436	0.002206	-0.002863	0.00116	-0.002432	-0.001859	-0.002762	0.001628	-0.002785	-0.002358							-0.002678	-0.001172	-0.002156	-0.000724	-0.002794	-0.00023	-0.002943	0.001112	-0.002415	-0.002075	-0.002621	-0.000948	-0.002634	-0.001562	-0.003091	0.001005							-0.002593	-0.001796	-0.003159	-0.001177	-0.002585	-0.000471	-0.002907	-0.004
-0.001513	-0.000458	-0.001758	-0.002157	-0.001604	0.002017	-0.002032	0.001406	-0.0016	-0.002128	-0.00193	0.001457	-0.001953	-0.002695							-0.001846	-0.001661	-0.001324	-0.001281	-0.001963	-0.000249	-0.002111	0.001035	-0.001583	-0.002492	-0.001789	-0.001128	-0.001802	-0.001675	-0.00226	0.000759							-0.001761	-0.001937	-0.002328	-0.001461	-0.001754	-0.000738	-0.002076	-0.004143
-0.000681	-0.000929	-0.000926	-0.002308	-0.000772	0.002663	-0.0012	0.001249	-0.000769	-0.001996	-0.001098	0.001617	-0.001121	-0.002948							-0.001014	-0.0014	-0.000492	-0.001374	-0.001131	-0.000271	-0.00128	0.001741	-0.000751	-0.003321	-0.000957	-0.000327	-0.00097	-0.002092	-0.001428	-0.000473							-0.00093	-0.001933	-0.001496	-0.00116	-0.000922	-0.000495	-0.001244	-0.004109
0.000151	-0.00178	-9.4e-05	-0.001982	6e-05	0.002456	-0.000368	0.001053	6.3e-05	-0.002046	-0.000267	0.001962	-0.00029	-0.002653							-0.000182	-0.001602	0.00034	-0.001121	-0.0003	-0.000793	-0.000448	0.002179	8.1e-05	-0.003424	-0.000125	-0.000795	-0.000138	-0.002272	-0.000596	-0.000871							-9.8e-05	-0.001891	-0.000665	-0.000848	-9.1e-05	-0.000687	-0.000412	-0.004013
0.000983	-0.001633	0.000738	-0.001765	0.000892	0.002927	0.000463	0.000931	0.000895	-0.002189	0.000565	0.001674	0.000542	-0.002658							0.00065	-0.001845	0.001172	-0.000798	0.000532	-0.00092	0.000384	0.002107	0.000913	-0.002621	0.000706	-0.001512	0.000694	-0.002153	0.000235	-0.000972							0.000734	-0.002257	0.000166	-0.000587	0.000741	-0.001373	0.000419	-0.004212
0.001815	-0.001112	0.00157	-0.001856	0.001724	0.003315	0.001295	0.000907	0.001727	-0.002147	0.001396	0.002186	0.001374	-0.003354							0.001482	-0.002254	0.002004	-0.000427	0.001363	-0.000765	0.001215	0.00213	0.001745	-0.002754	0.001538	-0.001301	0.001525	-0.001572	0.001067	-0.000972							0.001566	-0.002365	0.000998	-0.000249	0.001572	-0.001586	0.001251	-0.004389
0.002647	-0.001095	0.002402	-0.002007	0.002556	0.003273	0.002127	0.000453	0.002558	-0.002452	0.002228	0.002813	0.002205	-0.003801							0.002314	-0.002181	0.002836	-0.000212	0.002195	-0.000935	0.002047	0.001588	0.002577	-0.002659	0.00237	-0.001341	0.002357	-0.001653	0.001898	-0.001026							0.002398	-0.002423	0.001829	-0.001427	0.002404	-0.00108	0.002082	-0.004038
0.003479	-0.001517	0.003234	-0.002303	0.003388	0.003411	0.002958	0.000175	0.00339	-0.003205	0.003059	0.002343	0.003037	-0.004331							0.003146	-0.002188	0.003668	1.4e-05	0.003027	-0.001558	0.002878	0.001431	0.003409	-0.002916	0.003202	-0.001855	0.003189	-0.002631	0.00273	-0.000435							0.00323	-0.00117	0.00266	-0.002183	0.003236	-0.001569	0.002914	-0.003824
0.004311	-0.002327	0.004066	-0.002651	0.00422	0.003194	0.00379	0.000899	0.004222	-0.002829	0.003891	0.001852	0.003869	-0.004049							0.003978	-0.002074	0.0045	0.000677	0.003858	-0.00161	0.00371	0.001708	0.004241	-0.003356	0.004033	-0.002391	0.004021	-0.003106	0.003561	-0.000538							0.004062	-0.000786	0.003491	-0.002193	0.004067	-0.001802	0.003745	-0.003892
0.005143	-0.003237	0.004898	-0.002189	0.005052	0.003388	0.004621	0.001637	0.005053	-0.002141	0.004722	0.001235	0.0047	-0.003158							0.00481	-0.002192	0.005332	0.00141	0.00469	-0.001864	0.004541	0.001258	0.005073	-0.003934	0.004865	-0.001306	0.004853	-0.003134	0.004393	-0.000436							0.004894	-0.000101	0.004323	-0.00246	0.004899	-0.002465	0.004577	-0.004409
0.005975	-0.004711	0.005729	-0.001704	0.005884	0.00289	0.005453	0.002852	0.005885	-0.002854	0.005554	0.000715	0.005532	-0.003622							0.005642	-0.002013	0.006164	0.001563	0.005521	-0.002886	0.005373	0.000973	0.005905	-0.003972	0.005697	0.00064	0.005685	-0.003503	0.005224	-0.00063							0.005726	7e-06	0.005154	-0.003009	0.00573	-0.003362	0.005409	-0.004968
0.006807	-0.00509	0.006561	-0.001597	0.006716	0.00366	0.006285	0.003933	0.006717	-0.003418	0.006386	3.2e-05	0.006364	-0.003702							0.006474	-0.003042	0.006996	0.001758	0.006353	-0.003996	0.006205	0.000993	0.006737	-0.005236	0.006529	0.000623	0.006517	-0.004786	0.006056	-0.001649							0.006558	-0.000448	0.005985	-0.003275	0.006562	-0.003323	0.00624	-0.004886
0.007639	-0.004561	0.007393	-0.001279	0.007548	0.003011	0.007116	0.004139	0.007549	-0.002987	0.007217	-7.5e-05	0.007196	-0.003604							0.007306	-0.003779	0.007828	0.001741	0.007185	-0.004303	0.007036	0.001075	0.007569	-0.005594	0.00736	-0.000524	0.007348	-0.005375	0.006887	-0.001861							0.00739	-0.000529	0.006817	-0.00257	0.007393	-0.002676	0.007072	-0.004557
0.008471	-0.005322	0.008225	-0.000919	0.00838	0.004057	0.007948	0.004047	0.00838	-0.003091	0.008049	0.000128	0.008027	-0.003113							0.008138	-0.005046	0.00866	0.001945	0.008016	-0.003912	0.007868	0.00096	0.008401	-0.005316	0.008192	-0.001022	0.00818	-0.005361	0.007719	-0.002341							0.008222	-0.000516	0.007648	-0.001775	0.008225	-0.002067	0.007903	-0.003678
0.009303	-0.004432	0.009057	-0.000774	0.009212	0.00443	0.008779	0.004159	0.009212	-0.003081	0.00888	0.000658	0.008859	-0.002828							0.00897	-0.004826	0.009492	0.00131	0.008848	-0.003108	0.008699	0.000616	0.009233	-0.00519	0.009024	-0.000984	0.009012	-0.006838	0.008551	-0.00258							0.009054	-0.000887	0.008479	-0.001028	0.009056	-0.002292	0.008735	-0.002659
0.010135	-0.005244	0.009889	-0.000441	0.010044	0.004771	0.009611	0.003674	0.010044	-0.00206	0.009712	0.001565	0.009691	-0.002838							0.009802	-0.005228	0.010324	0.001515	0.009679	-0.002571	0.009531	7.1e-05	0.010065	-0.005631	0.009856	-0.000795	0.009844	-0.007009	0.009382	-0.002928							0.009886	-0.000401	0.00931	-0.001063	0.009888	-0.002506	0.009567	-0.002071
0.010967	-0.006163	0.010721	0.000224	0.010876	0.004333	0.010443	0.003283	0.010875	-0.001153	0.010543	0.002125	0.010522	-0.002167							0.010634	-0.005024	0.011156	0.001459	0.010511	-0.003133	0.010362	-0.000237	0.010897	-0.006098	0.010688	-0.001499	0.010676	-0.00709	0.010214	-0.004202							0.010718	0.000262	0.010142	-0.000311	0.010719	-0.002457	0.010398	-0.002603
0.011799	-0.006489	0.011553	0.001105	0.011708	0.004604	0.011274	0.003387	0.011707	-0.001793	0.011375	0.002118	0.011354	-0.00168							0.011466	-0.004856	0.011988	0.001407	0.011342	-0.003385	0.011194	4.3e-05	0.011729	-0.006403	0.011519	-0.001518	0.011508	-0.007955	0.011045	-0.00445							0.01155	-0.000151	0.010973	0.000109	0.011551	-0.002786	0.01123	-0.002647
0.012631	-0.007469	0.012385	0.001005	0.01254	0.004339	0.012106	0.003565	0.012539	-0.00194	0.012206	0.002135	0.012186	-0.001099							0.012298	-0.0047	0.01282	0.001435	0.012174	-0.003542	0.012026	2.2e-05	0.01256	-0.006005	0.012351	-0.000636	0.01234	-0.008236	0.011877	-0.005187							0.012381	-0.001171	0.011804	-0.000477	0.012382	-0.003476	0.012061	-0.00185
0.013463	-0.007869	0.013217	0.001431	0.013372	0.00353	0.012938	0.003275	0.013371	-0.002303	0.013038	0.002775	0.013017	-0.001209							0.01313	-0.003912	0.013652	0.000942	0.013006	-0.003822	0.012857	-0.000242	0.013392	-0.005419	0.013183	-0.000601	0.013171	-0.008947	0.012708	-0.005804							0.013213	-0.001204	0.012635	-0.000891	0.013214	-0.003529	0.012893	-0.00174
0.014295	-0.007759	0.014049	0.001285	0.014204	0.003884	0.013769	0.002582	0.014202	-0.002199	0.013869	0.003503	0.013849	-0.001114							0.013962	-0.002779	0.014484	0.000451	0.013837	-0.00385	0.013689	-0.000257	0.014224	-0.005767	0.014015	-0.000168	0.014003	-0.009226	0.01354	-0.006177							0.014045	-0.001651	0.013467	-0.000188	0.014045	-0.003588	0.013725	-0.001981
0.015127	-0.008421	0.014881	0.000959	0.015036	0.004301	0.014601	0.002612	0.015034	-0.001311	0.014701	0.003707	0.014681	-0.001113							0.014794	-0.002725	0.015316	8.7e-05	0.014669	-0.004462	0.01452	-0.000105	0.015056	-0.006019	0.014846	-0.001013	0.014835	-0.009881	0.014372	-0.006356							0.014877	-0.00137	0.014298	0.000696	0.014877	-0.004081	0.014556	-0.001921
0.015959	-0.007179	0.015713	0.001609	0.015868	0.004517	0.015432	0.00278	0.015866	-0.000962	0.015532	0.003566	0.015512	-0.001111							0.015626	-0.003329	0.016148	0.001268	0.0155	-0.004801	0.015352	-0.00018	0.015888	-0.005827	0.015678	-0.00097	0.015667	-0.009906	0.015203	-0.006609							0.015709	-0.002332	0.015129	0.000397	0.015708	-0.004304	0.015388	-0.002042
0.016791	-0.00665	0.016545	0.00156	0.0167	0.003865	0.016264	0.002917	0.016697	-0.000653	0.016364	0.003761	0.016344	-0.001093							0.016458	-0.002888	0.01698	0.002193	0.016332	-0.004366	0.016183	-0.00029	0.01672	-0.005795	0.01651	-0.000164	0.016499	-0.009654	0.016035	-0.007148							0.016541	-0.002197	0.015961	0.000998	0.01654	-0.00394	0.016219	-0.002391
0.017623	-0.006269	0.017377	0.001428	0.017532	0.002888	0.017096	0.003758	0.017529	-0.001022	0.017196	0.00364	0.017176	-0.002018							0.01729	-0.002567	0.017812	0.00319	0.017163	-0.003642	0.017015	-2.3e-05	0.017552	-0.006659	0.017342	-0.000207	0.017331	-0.009253	0.016866	-0.007114							0.017373	-0.001559	0.016792	0.001475	0.017371	-0.003809	0.017051	-0.002059
0.018455	-0.006054	0.018209	0.000938	0.018364	0.003361	0.017927	0.004802	0.018361	-0.001613	0.018027	0.003784	0.018007	-0.003302							0.018122	-0.001596	0.018644	0.002919	0.017995	-0.003007	0.017847	-0.000117	0.018384	-0.007011	0.018173	0.000152	0.018163	-0.010073	0.017698	-0.006514							0.018205	-0.00139	0.017623	0.001777	0.018203	-0.00433	0.017882	-0.001707
0.019287	-0.005246	0.019041	-0.000282	0.019195	0.002875	0.018759	0.005256	0.019193	-0.001798	0.018859	0.004398	0.018839	-0.003487							0.018954	-0.001905	0.019476	0.003138	0.018827	-0.002711	0.018678	-0.000527	0.019216	-0.006578	0.019005	0.000451	0.018994	-0.01062	0.018529	-0.006138							0.019037	-0.001049	0.018454	0.002381	0.019034	-0.004405	0.018714	-0.001578
0.020119	-0.00477	0.019873	-0.001131	0.020027	0.001792	0.019591	0.005178	0.020024	-0.00217	0.01969	0.004935	0.019671	-0.003634							0.019787	-0.001711	0.020308	0.004005	0.019658	-0.00258	0.01951	-0.000969	0.020048	-0.006719	0.019837	0.001548	0.019826	-0.010579	0.019361	-0.006272							0.019869	0.0005	0.019286	0.001862	0.019866	-0.004135	0.019546	-0.002129
0.020951	-0.004916	0.020705	-0.000786	0.020859	0.001632	0.020422	0.005414	0.020856	-0.00159	0.020522	0.005183	0.020502	-0.003803							0.020619	-0.001766	0.02114	0.005409	0.02049	-0.002573	0.020341	-0.000815	0.02088	-0.006341	0.020669	0.002138	0.020658	-0.010585	0.020192	-0.005873							0.020701	0.001523	0.020117	0.001706	0.020698	-0.004373	0.020377	-0.002605
0.021783	-0.004437	0.021537	-0.00138	0.021691	0.001616	0.021254	0.005693	0.021688	-0.001342	0.021353	0.005578	0.021334	-0.003399							0.021451	-0.00206	0.021972	0.005824	0.021321	-0.002446	0.021173	0.000298	0.021712	-0.006974	0.021501	0.002276	0.02149	-0.01191	0.021024	-0.005044							0.021533	0.002556	0.020948	0.001569	0.021529	-0.004435	0.021209	-0.003139
0.022615	-0.004146	0.022368	-0.002472	0.022523	0.001536	0.022085	0.005888	0.022519	-0.0009	0.022185	0.005304	0.022166	-0.003406							0.022283	-0.00166	0.022804	0.005574	0.022153	-0.002751	0.022004	0.001435	0.022544	-0.005942	0.022332	0.003232	0.022322	-0.01272	0.021855	-0.004922							0.022365	0.003061	0.021779	0.001351	0.022361	-0.004174	0.02204	-0.003499
0.023447	-0.004361	0.0232	-0.002006	0.023355	0.001284	0.022917	0.006871	0.023351	-0.000275	0.023016	0.004868	0.022997	-0.003357							0.023115	-0.001714	0.023637	0.005397	0.022985	-0.002472	0.022836	0.002347	0.023376	-0.00563	0.023164	0.003778	0.023154	-0.014	0.022687	-0.004936							0.023197	0.00343	0.022611	0.001461	0.023192	-0.00384	0.022872	-0.003585
0.024279	-0.003849	0.024032	-0.001392	0.024187	0.001131	0.023749	0.007748	0.024183	-0.000452	0.023848	0.00499	0.023829	-0.003782							0.023947	-0.002326	0.024469	0.005225	0.023816	-0.001615	0.023668	0.002769	0.024208	-0.005249	0.023996	0.004268	0.023986	-0.014637	0.023519	-0.004549							0.024029	0.003676	0.023442	0.000882	0.024024	-0.003161	0.023704	-0.00308
0.025111	-0.003278	0.024864	-0.001281	0.025019	0.001583	0.02458	0.007553	0.025015	-0.000421	0.02468	0.004879	0.024661	-0.004659							0.024779	-0.00201	0.025301	0.005952	0.024648	-0.001449	0.024499	0.002854	0.02504	-0.005125	0.024828	0.004185	0.024817	-0.01527	0.02435	-0.00386							0.024861	0.004005	0.024273	0.001127	0.024855	-0.002623	0.024535	-0.002041
0.025943	-0.003241	0.025696	-0.000366	0.025851	0.001994	0.025412	0.007443	0.025846	-0.001165	0.025511	0.005378	0.025492	-0.005763							0.025611	-0.000889	0.026133	0.006382	0.025479	-0.001632	0.025331	0.00277	0.025872	-0.004912	0.025659	0.004524	0.025649	-0.015073	0.025182	-0.003438							0.025693	0.004283	0.025105	0.001509	0.025687	-0.002587	0.025367	-0.001095
0.026775	-0.004002	0.026528	0.000904	0.026683	0.001503	0.026244	0.007498	0.026678	-0.00199	0.026343	0.005562	0.026324	-0.005874							0.026443	9.5e-05	0.026965	0.007143	0.026311	-0.001449	0.026162	0.00295	0.026704	-0.004803	0.026491	0.005091	0.026481	-0.014708	0.026013	-0.003026							0.026524	0.004712	0.025936	0.001592	0.026518	-0.002095	0.026198	-0.000686
0.027607	-0.00357	0.02736	-0.000839	0.027515	0.002797	0.027075	0.008	0.02751	-0.001699	0.027174	0.005302	0.027156	-0.00476							0.027275	0.000394	0.027797	0.008185	0.027142	-0.000876	0.026994	0.003619	0.027536	-0.005448	0.027323	0.005409	0.027313	-0.014818	0.026845	-0.001973							0.027356	0.004891	0.026767	0.002064	0.02735	-0.001458	0.02703	-0.000563
0.028439	-0.002599	0.028192	-0.001555	0.028347	0.003839	0.027907	0.008074	0.028341	-0.002155	0.028006	0.005763	0.027987	-0.003833							0.028107	0.00183	0.028629	0.0089	0.027974	-0.000305	0.027825	0.003739	0.028368	-0.005507	0.028155	0.005386	0.028145	-0.015095	0.027676	-0.00139							0.028188	0.005583	0.027598	0.002373	0.028181	-0.001034	0.027862	-0.0004
0.029271	-0.002063	0.029024	-0.001398	0.029179	0.003525	0.028738	0.008327	0.029173	-0.003327	0.028837	0.005686	0.028819	-0.003498							0.028939	0.002642	0.029461	0.008577	0.028806	0.000373	0.028657	0.00438	0.0292	-0.004449	0.028987	0.005872	0.028977	-0.015224	0.028508	-0.000507							0.02902	0.005796	0.02843	0.001291	0.029013	-0.001286	0.028693	-6.8e-05
0.030103	-0.001862	0.029856	-0.002446	0.030011	0.002744	0.02957	0.009267	0.030005	-0.003281	0.029669	0.005469	0.029651	-0.004009							0.029771	0.003626	0.030293	0.008431	0.029637	0.000952	0.029489	0.00497	0.030032	-0.004033	0.029818	0.006251	0.029809	-0.015205	0.029339	0.000279							0.029852	0.006214	0.029261	0.001515	0.029844	-0.000944	0.029525	0.000102
0.030935	0.000618	0.030688	-0.002163	0.030843	0.002599	0.030402	0.009826	0.030837	-0.004755	0.0305	0.006015	0.030482	-0.004621							0.030603	0.004051	0.031125	0.009251	0.030469	0.001465	0.03032	0.005145	0.030864	-0.00467	0.03065	0.006385	0.03064	-0.014327	0.030171	0.000776							0.030684	0.006878	0.030092	0.002189	0.030676	0.000257	0.030356	-0.000284
0.031767	0.001631	0.03152	-0.001877	0.031675	0.004437	0.031233	0.011253	0.031668	-0.004758	0.031332	0.0068	0.031314	-0.004266							0.031435	0.004609	0.031957	0.009733	0.0313	0.002813	0.031152	0.005342	0.031696	-0.004115	0.031482	0.00673	0.031472	-0.014199	0.031003	0.000564							0.031516	0.006471	0.030924	0.001704	0.031507	0.000645	0.031188	-0.000695
0.032599	0.00141	0.032352	-0.001767	0.032507	0.004626	0.032065	0.012875	0.0325	-0.004758	0.032163	0.007372	0.032146	-0.004146							0.032267	0.004665	0.032789	0.010695	0.032132	0.003203	0.031983	0.0055	0.032528	-0.003557	0.032314	0.007581	0.032304	-0.01383	0.031834	0.000238							0.032348	0.005722	0.031755	0.001595	0.032339	0.001238	0.032019	-0.00106
0.033431	0.002902	0.033184	-0.000703	0.033339	0.004512	0.032897	0.013652	0.033332	-0.004668	0.032995	0.008113	0.032977	-0.004839							0.033099	0.005801	0.033621	0.01071	0.032963	0.002766	0.032815	0.0057	0.03336	-0.004394	0.033145	0.007814	0.033136	-0.013727	0.032666	0.000441							0.03318	0.006177	0.032586	0.001283	0.03317	0.001681	0.032851	-0.000684
0.034263	0.004545	0.034016	-0.000253	0.034171	0.004963	0.033728	0.01362	0.034163	-0.004377	0.033827	0.009136	0.033809	-0.005749							0.033931	0.007048	0.034453	0.010782	0.033795	0.003405	0.033646	0.005628	0.034192	-0.00472	0.033977	0.007917	0.033968	-0.014122	0.033497	0.000754							0.034012	0.006961	0.033417	0.00087	0.034002	0.002089	0.033683	0.00026
0.035095	0.006125	0.034848	0.000181	0.035003	0.005197	0.03456	0.013632	0.034995	-0.004373	0.034658	0.009691	0.034641	-0.006113							0.034763	0.00732	0.035285	0.011743	0.034627	0.004193	0.034478	0.005129	0.035024	-0.00468	0.034809	0.007862	0.0348	-0.014372	0.034329	0.000179							0.034844	0.007566	0.034249	0.000626	0.034833	0.002407	0.034514	0.000688
0.035927	0.006713	0.03568	0.001318	0.035835	0.005544	0.035391	0.013936	0.035827	-0.003749	0.03549	0.009682	0.035472	-0.005695							0.035595	0.007627	0.036117	0.011926	0.035458	0.004554	0.03531	0.005183	0.035855	-0.004826	0.035641	0.007829	0.035632	-0.014737	0.03516	0.001234							0.035676	0.007344	0.03508	0.000974	0.035665	0.003212	0.035346	0.001032
0.036759	0.007032	0.036512	0.000943	0.036667	0.005526	0.036223	0.013742	0.036659	-0.003035	0.036321	0.010243	0.036304	-0.005179							0.036427	0.008502	0.036949	0.011334	0.03629	0.00463	0.036141	0.006119	0.036687	-0.004759	0.036472	0.008099	0.036463	-0.01529	0.035992	0.001308							0.036508	0.00727	0.035911	0.001713	0.036496	0.003776	0.036177	0.00101
0.037591	0.007871	0.037344	0.001243	0.037499	0.005078	0.037055	0.01405	0.03749	-0.002649	0.037153	0.010932	0.037136	-0.004505							0.037259	0.008325	0.037781	0.010887	0.037121	0.005413	0.036973	0.006124	0.037519	-0.003641	0.037304	0.00891	0.037295	-0.01509	0.036823	0.001512							0.03734	0.00765	0.036743	0.00252	0.037328	0.003477	0.037009	0.001986
0.038423	0.008332	0.038176	0.001941	0.038331	0.005932	0.037886	0.014461	0.038322	-0.001488	0.037984	0.011366	0.037967	-0.003476							0.038091	0.008245	0.038613	0.011182	0.037953	0.005878	0.037804	0.006035	0.038351	-0.003307	0.038136	0.008568	0.038127	-0.0149	0.037655	0.000858							0.038172	0.007758	0.037574	0.003025	0.038159	0.003447	0.037841	0.003957
0.039255	0.010374	0.039007	0.001487	0.039163	0.006803	0.038718	0.01507	0.039154	-0.000322	0.038816	0.011833	0.038799	-0.002515							0.038923	0.008968	0.039445	0.012121	0.038785	0.005557	0.038636	0.00677	0.039183	-0.003083	0.038968	0.007672	0.038959	-0.014404	0.038487	-0.000388							0.039004	0.00783	0.038405	0.002887	0.038991	0.003331	0.038672	0.005318
0.040087	0.011061	0.039839	0.001583	0.039995	0.00769	0.039549	0.015866	0.039985	0.000168	0.039647	0.012336	0.039631	-0.001417							0.039755	0.009514	0.040277	0.012925	0.039616	0.005471	0.039468	0.007025	0.040015	-0.002509	0.0398	0.007763	0.039791	-0.014166	0.039318	-0.000756							0.039835	0.008265	0.039236	0.002994	0.039823	0.003501	0.039504	0.005882
0.040919	0.011537	0.040671	0.001604	0.040827	0.007946	0.040381	0.016119	0.040817	-6.9e-05	0.040479	0.012812	0.040462	-0.000581							0.040587	0.009415	0.041109	0.013438	0.040448	0.005137	0.040299	0.006567	0.040847	-0.002229	0.040631	0.007837	0.040623	-0.014618	0.04015	-0.000275							0.040667	0.0088	0.040068	0.003991	0.040654	0.003555	0.040335	0.00577
0.041751	0.012263	0.041503	0.001734	0.041659	0.008556	0.041213	0.016677	0.041649	-9.7e-05	0.04131	0.013271	0.041294	-0.000375							0.041419	0.009879	0.041941	0.013892	0.041279	0.005348	0.041131	0.006349	0.041679	-0.00152	0.041463	0.008331	0.041455	-0.015374	0.040981	5.3e-05							0.041499	0.009136	0.040899	0.004272	0.041486	0.003552	0.041167	0.005464
0.042583	0.012854	0.042335	0.001614	0.042491	0.007967	0.042044	0.017126	0.04248	-8.7e-05	0.042142	0.013795	0.042126	-0.00017							0.042251	0.009201	0.042773	0.014363	0.042111	0.005424	0.041962	0.006113	0.042511	-0.001249	0.042295	0.009231	0.042287	-0.015677	0.041813	0.000827							0.042331	0.008956	0.04173	0.004512	0.042317	0.004507	0.041999	0.006174
0.043415	0.013227	0.043167	0.002638	0.043323	0.007224	0.042876	0.017846	0.043312	-0.000856	0.042974	0.014162	0.042958	0.000588							0.043083	0.009741	0.043605	0.014668	0.042942	0.00494	0.042794	0.006289	0.043343	-0.000892	0.043127	0.009213	0.043118	-0.015367	0.042644	0.001502							0.043163	0.009577	0.042561	0.004231	0.043149	0.005502	0.04283	0.006232
0.044248	0.013635	0.043999	0.002182	0.044155	0.007485	0.043708	0.017993	0.044144	-0.00103	0.043805	0.013805	0.043789	0.00096							0.043915	0.010066	0.044437	0.01559	0.043774	0.005152	0.043625	0.007114	0.044175	-0.001295	0.043958	0.00905	0.04395	-0.01556	0.043476	0.001795							0.043995	0.010334	0.043393	0.004584	0.04398	0.00586	0.043662	0.005854
0.04508	0.014617	0.044831	0.002093	0.044986	0.007273	0.044539	0.018071	0.044976	-0.001022	0.044637	0.013159	0.044621	0.001037							0.044747	0.010565	0.045269	0.016271	0.044606	0.005836	0.044457	0.006913	0.045007	-0.000855	0.04479	0.009685	0.044782	-0.015655	0.044307	0.001649							0.044827	0.009606	0.044224	0.004776	0.044812	0.006763	0.044493	0.005902
0.045911	0.015242	0.045663	0.002004	0.045818	0.007562	0.045371	0.018189	0.045807	-0.001155	0.045468	0.012916	0.045453	0.001358							0.045579	0.011164	0.046101	0.016975	0.045437	0.005509	0.045289	0.006358	0.045839	-3e-05	0.045622	0.010655	0.045614	-0.016264	0.045139	0.002132							0.045659	0.009006	0.045055	0.004352	0.045643	0.007401	0.045325	0.005798
0.046744	0.015632	0.046495	0.002127	0.04665	0.007258	0.046202	0.018008	0.046639	-0.002765	0.0463	0.013254	0.046284	0.000926							0.046412	0.011772	0.046933	0.018168	0.046269	0.004893	0.04612	0.006159	0.046671	0.000149	0.046454	0.010236	0.046446	-0.016107	0.045971	0.002145							0.046491	0.009383	0.045887	0.004078	0.046475	0.007361	0.046156	0.00592
0.047576	0.015922	0.047327	0.001818	0.047482	0.007722	0.047034	0.017243	0.047471	-0.002758	0.047131	0.013485	0.047116	0.000583							0.047244	0.011923	0.047765	0.018587	0.0471	0.004989	0.046952	0.006165	0.047503	0.000123	0.047285	0.008902	0.047278	-0.015618	0.046802	0.001227							0.047323	0.009923	0.046718	0.004092	0.047306	0.00744	0.046988	0.006826
0.048408	0.015504	0.048159	0.001533	0.048314	0.007191	0.047866	0.016319	0.048302	-0.002464	0.047963	0.013297	0.047948	0.000459							0.048076	0.012762	0.048597	0.018612	0.047932	0.005202	0.047783	0.006594	0.048335	0.000978	0.048117	0.008115	0.04811	-0.015387	0.047634	0.001349							0.048155	0.010132	0.047549	0.004155	0.048138	0.007366	0.04782	0.006732
0.04924	0.014941	0.048991	0.001405	0.049146	0.007597	0.048697	0.015555	0.049134	-0.003361	0.048794	0.012921	0.048779	-0.000162							0.048908	0.013646	0.049429	0.018755	0.048763	0.005077	0.048615	0.006876	0.049167	0.001771	0.048949	0.008401	0.048941	-0.016112	0.048465	0.000449							0.048987	0.010582	0.04838	0.003576	0.048969	0.007241	0.048651	0.006044
0.050072	0.015593	0.049823	0.001382	0.049978	0.007374	0.049529	0.015404	0.049966	-0.002974	0.049626	0.013128	0.049611	-0.000199							0.04974	0.014301	0.050261	0.01849	0.049595	0.004926	0.049446	0.007646	0.049999	0.001636	0.049781	0.008836	0.049773	-0.016425	0.049297	0.000441							0.049819	0.011163	0.049212	0.003412	0.049801	0.00665	0.049483	0.005501
0.050904	0.016352	0.050655	0.00164	0.05081	0.006953	0.050361	0.015405	0.050798	-0.003326	0.050458	0.013166	0.050443	-0.000204							0.050572	0.014258	0.051093	0.018332	0.050427	0.005023	0.050278	0.008148	0.050831	0.002012	0.050613	0.008754	0.050605	-0.01674	0.050128	0.00025							0.050651	0.011872	0.050043	0.003631	0.050632	0.006195	0.050314	0.004616
0.051736	0.016782	0.051487	0.001925	0.051642	0.006549	0.051192	0.015147	0.051629	-0.004539	0.051289	0.012827	0.051274	-0.000473							0.051404	0.014538	0.051925	0.018431	0.051258	0.004283	0.051109	0.008379	0.051663	0.002036	0.051444	0.008372	0.051437	-0.017249	0.05096	0.000595							0.051483	0.012003	0.050874	0.004969	0.051464	0.006627	0.051146	0.004513
0.052568	0.018182	0.052319	0.001145	0.052474	0.006412	0.052024	0.015161	0.052461	-0.005488	0.052121	0.0128	0.052106	-0.000723							0.052236	0.014193	0.052757	0.018887	0.05209	0.004003	0.051941	0.008313	0.052495	0.002676	0.052276	0.008448	0.052269	-0.017056	0.051791	0.002047							0.052315	0.011742	0.051705	0.005106	0.052295	0.007088	0.051978	0.004283
0.0534	0.018359	0.053151	0.000682	0.053306	0.006602	0.052855	0.015021	0.053293	-0.005136	0.052952	0.013279	0.052938	-0.000808							0.053068	0.014286	0.053589	0.019948	0.052921	0.004053	0.052773	0.007637	0.053327	0.002322	0.053108	0.008039	0.053101	-0.017091	0.052623	0.002987							0.053146	0.012149	0.052537	0.003708	0.053127	0.00693	0.052809	0.004108
0.054232	0.018668	0.053983	0.000523	0.054138	0.006911	0.053687	0.015045	0.054124	-0.005175	0.053784	0.013771	0.053769	-0.001231							0.0539	0.014778	0.054421	0.020601	0.053753	0.003699	0.053604	0.007349	0.054159	0.001287	0.05394	0.007033	0.053933	-0.017621	0.053455	0.002932							0.053978	0.013005	0.053368	0.002889	0.053958	0.007527	0.053641	0.00317
0.055064	0.018818	0.054815	-0.000329	0.05497	0.006389	0.054519	0.014358	0.054956	-0.004834	0.054615	0.013598	0.054601	-0.00181							0.054732	0.014717	0.055253	0.02074	0.054585	0.004007	0.054436	0.008496	0.054991	0.001356	0.054771	0.00725	0.054764	-0.018426	0.054286	0.003045							0.05481	0.01255	0.054199	0.003279	0.05479	0.006984	0.054472	0.003557
0.055896	0.019295	0.055647	-0.000211	0.055802	0.004725	0.05535	0.015091	0.055788	-0.004444	0.055447	0.013244	0.055433	-0.001562							0.055564	0.01373	0.056085	0.021082	0.055416	0.00437	0.055267	0.009046	0.055823	0.001172	0.055603	0.008298	0.055596	-0.019621	0.055118	0.002839							0.055642	0.012197	0.055031	0.0023	0.055621	0.006157	0.055304	0.004458
0.056728	0.02005	0.056478	0.00052	0.056634	0.004402	0.056182	0.015643	0.05662	-0.004654	0.056278	0.01379	0.056264	-0.001167							0.056396	0.013557	0.056917	0.021189	0.056248	0.00452	0.056099	0.008528	0.056655	0.001226	0.056435	0.008276	0.056428	-0.020181	0.055949	0.002341							0.056474	0.012176	0.055862	0.002308	0.056453	0.005631	0.056136	0.004614
0.05756	0.01923	0.05731	0.000595	0.057466	0.004694	0.057014	0.015087	0.057451	-0.004388	0.05711	0.013998	0.057096	-0.001267							0.057228	0.014197	0.057749	0.020136	0.057079	0.004559	0.05693	0.008629	0.057486	0.00081	0.057267	0.007478	0.05726	-0.020441	0.056781	0.002312							0.057306	0.012677	0.056693	0.001876	0.057284	0.005502	0.056967	0.004523
0.058392	0.018711	0.058142	0.001011	0.058298	0.004749	0.057845	0.014841	0.058283	-0.004499	0.057941	0.013229	0.057928	-0.00157							0.05806	0.014603	0.058581	0.020082	0.057911	0.003958	0.057762	0.008929	0.058318	0.000386	0.058098	0.00672	0.058092	-0.021275	0.057612	0.003341							0.058138	0.0129	0.057524	0.001742	0.058116	0.005443	0.057799	0.00531
0.059224	0.018489	0.058974	0.000856	0.05913	0.005725	0.058677	0.014389	0.059115	-0.005026	0.058773	0.013293	0.058759	-0.001565							0.058892	0.014727	0.059413	0.020282	0.058742	0.003011	0.058594	0.00847	0.05915	0.000344	0.05893	0.006517	0.058924	-0.022274	0.058444	0.004313							0.05897	0.012	0.058356	0.00121	0.058948	0.00639	0.05863	0.005908
0.060056	0.017817	0.059806	0.001248	0.059962	0.00562	0.059508	0.013784	0.059946	-0.00463	0.059605	0.013581	0.059591	-0.000932							0.059724	0.014809	0.060245	0.020244	0.059574	0.001923	0.059425	0.008341	0.059982	0.000998	0.059762	0.005947	0.059756	-0.022859	0.059275	0.004604							0.059802	0.012271	0.059187	0.001352	0.059779	0.007216	0.059462	0.006023
0.060888	0.016843	0.060638	0.001408	0.060794	0.005533	0.06034	0.013248	0.060778	-0.003941	0.060436	0.013177	0.060423	-0.000622							0.060556	0.015264	0.061077	0.020377	0.060406	0.001449	0.060257	0.008454	0.060814	0.001103	0.060594	0.005175	0.060587	-0.023393	0.060107	0.004393							0.060634	0.012555	0.060018	0.000939	0.060611	0.007614	0.060293	0.006415
0.06172	0.016894	0.06147	0.001653	0.061626	0.005569	0.061172	0.01303	0.06161	-0.0047	0.061268	0.012652	0.061254	-0.000666							0.061388	0.015898	0.061909	0.020138	0.061237	0.001369	0.061088	0.008347	0.061646	0.001498	0.061426	0.004369	0.061419	-0.023765	0.060939	0.004569							0.061466	0.010997	0.06085	0.001479	0.061442	0.00813	0.061125	0.005881
0.062552	0.015568	0.062302	0.001748	0.062458	0.005769	0.062003	0.01318	0.062442	-0.005801	0.062099	0.012365	0.062086	-0.000585							0.06222	0.016446	0.062741	0.019297	0.062069	0.000899	0.06192	0.008371	0.062478	0.000737	0.062257	0.004029	0.062251	-0.023964	0.06177	0.004584							0.062298	0.009438	0.061681	0.000723	0.062274	0.008421	0.061957	0.005659
0.063384	0.015387	0.063134	0.002693	0.06329	0.005912	0.062835	0.012767	0.063273	-0.007191	0.062931	0.012157	0.062918	-0.000922							0.063052	0.016494	0.063573	0.018088	0.0629	-6.5e-05	0.062751	0.008799	0.06331	0.002151	0.063089	0.004774	0.063083	-0.024017	0.062602	0.003789							0.06313	0.009228	0.062512	0.000145	0.063105	0.009071	0.062788	0.005727
0.064216	0.015292	0.063966	0.003632	0.064122	0.006342	0.063667	0.012504	0.064105	-0.007067	0.063762	0.012387	0.063749	-0.000725							0.063884	0.016583	0.064405	0.018521	0.063732	-0.000972	0.063583	0.008532	0.064142	0.00171	0.063921	0.005073	0.063915	-0.024328	0.063433	0.003847							0.063962	0.009442	0.063343	0.00048	0.063937	0.009272	0.06362	0.005841
0.065048	0.016184	0.064798	0.003075	0.064954	0.0068	0.064498	0.011689	0.064937	-0.007018	0.064594	0.01301	0.064581	-0.00027							0.064716	0.016602	0.065237	0.018925	0.064563	-0.001392	0.064415	0.008087	0.064974	0.001223	0.064753	0.004125	0.064747	-0.024422	0.064265	0.003167							0.064794	0.009208	0.064175	-4.2e-05	0.064768	0.008976	0.064451	0.005833
0.06588	0.016088	0.06563	0.001907	0.065786	0.007192	0.06533	0.010912	0.065768	-0.006682	0.065425	0.01271	0.065413	-0.000491							0.065548	0.016688	0.066069	0.018902	0.065395	-0.002309	0.065246	0.007399	0.065806	0.000907	0.065584	0.002981	0.065579	-0.024249	0.065096	0.003254							0.065626	0.009603	0.065006	0.000646	0.0656	0.008961	0.065283	0.00632
0.066712	0.015372	0.066462	0.001154	0.066618	0.006169	0.066161	0.010748	0.0666	-0.006425	0.066257	0.012939	0.066244	-0.000801							0.06638	0.016935	0.066901	0.017573	0.066227	-0.003313	0.066078	0.007004	0.066638	0.000548	0.066416	0.002157	0.06641	-0.024422	0.065928	0.00293							0.066458	0.009764	0.065837	-0.000215	0.066431	0.008649	0.066115	0.005718
0.067544	0.015265	0.067294	0.000297	0.06745	0.0068	0.066993	0.010483	0.067432	-0.006873	0.067088	0.012128	0.067076	8.5e-05							0.067212	0.016722	0.067733	0.016777	0.067058	-0.003581	0.066909	0.006748	0.06747	-3.1e-05	0.067248	0.001849	0.067242	-0.02484	0.066759	0.003328							0.067289	0.009505	0.066668	-0.001059	0.067263	0.007949	0.066946	0.004831
0.068376	0.015341	0.068126	-0.00063	0.068282	0.006928	0.067825	0.010405	0.068264	-0.007094	0.06792	0.011574	0.067908	0.001039							0.068044	0.016129	0.068565	0.015919	0.06789	-0.004144	0.067741	0.006646	0.068302	-0.000457	0.06808	0.002156	0.068074	-0.025779	0.067591	0.003798							0.068121	0.009884	0.0675	-0.001121	0.068094	0.007224	0.067778	0.003845
0.069208	0.014696	0.068958	-0.000906	0.069114	0.005663	0.068656	0.010178	0.069095	-0.007476	0.068752	0.012371	0.068739	0.000793							0.068876	0.015939	0.069398	0.01564	0.068721	-0.005203	0.068573	0.00588	0.069134	0.000227	0.068912	0.00269	0.068906	-0.026639	0.068422	0.003763							0.068953	0.010229	0.068331	-0.001751	0.068926	0.006783	0.068609	0.003317
0.07004	0.014256	0.06979	-0.000351	0.069946	0.004219	0.069488	0.009765	0.069927	-0.006952	0.069583	0.012375	0.069571	-0.000113							0.069708	0.015576	0.07023	0.014602	0.069553	-0.006209	0.069404	0.005106	0.069966	0.000619	0.069743	0.002236	0.069738	-0.027471	0.069254	0.003996							0.069785	0.010186	0.069162	-0.002036	0.069757	0.006484	0.069441	0.003074
0.070872	0.01424	0.070622	-0.000287	0.070777	0.003948	0.070319	0.00897	0.070759	-0.006144	0.070415	0.012467	0.070403	-0.001197							0.07054	0.015194	0.071062	0.014228	0.070385	-0.007435	0.070236	0.00475	0.070798	-0.000566	0.070575	0.001495	0.07057	-0.028316	0.070086	0.003523							0.070617	0.01017	0.069994	-0.002197	0.070589	0.005975	0.070273	0.002803
0.071704	0.013752	0.071454	0.000312	0.071609	0.004365	0.071151	0.008206	0.07159	-0.00598	0.071246	0.01243	0.071234	-0.001658							0.071373	0.014806	0.071894	0.014468	0.071216	-0.008517	0.071067	0.003825	0.07163	-0.000587	0.071407	0.000766	0.071402	-0.029305	0.070917	0.002802							0.071449	0.009705	0.070825	-0.001312	0.07142	0.004996	0.071104	0.002443
0.072536	0.011961	0.072286	0.000146	0.072441	0.004054	0.071983	0.008169	0.072422	-0.005173	0.072078	0.010915	0.072066	-0.001461							0.072205	0.013601	0.072726	0.01347	0.072048	-0.009013	0.071899	0.003995	0.072462	-0.001131	0.072239	0.000268	0.072233	-0.030261	0.071749	0.002297							0.072281	0.009194	0.071656	-0.00193	0.072252	0.003845	0.071936	0.002461
0.073368	0.011775	0.073117	-0.000101	0.073273	0.002933	0.072814	0.008036	0.073254	-0.005055	0.072909	0.00964	0.072898	-0.001656							0.073037	0.013153	0.073558	0.013221	0.072879	-0.009843	0.07273	0.00377	0.073294	-0.000927	0.07307	-0.000215	0.073065	-0.031674	0.07258	0.002728							0.073113	0.00944	0.072487	-0.001802	0.073083	0.003401	0.072767	0.002175
0.0742	0.011276	0.073949	-0.00071	0.074105	0.00258	0.073646	0.007492	0.074086	-0.005091	0.073741	0.009297	0.073729	-0.001573							0.073869	0.012575	0.07439	0.01296	0.073711	-0.010453	0.073562	0.003155	0.074126	-0.001803	0.073902	-0.001022	0.073897	-0.032756	0.073412	0.003093							0.073945	0.009903	0.073319	-0.002294	0.073915	0.003312	0.073599	0.00198
0.075032	0.010221	0.074781	-0.00178	0.074937	0.002609	0.074478	0.007409	0.074917	-0.005267	0.074572	0.008614	0.074561	-0.00108							0.074701	0.011818	0.075222	0.01295	0.074542	-0.010706	0.074394	0.002784	0.074958	-0.000832	0.074734	-0.001875	0.074729	-0.033491	0.074243	0.003172							0.074777	0.010025	0.07415	-0.002246	0.074746	0.002784	0.07443	0.002429
0.075864	0.008826	0.075613	-0.002279	0.075769	0.002688	0.075309	0.007615	0.075749	-0.00558	0.075404	0.007897	0.075393	-0.000671							0.075533	0.011186	0.076054	0.013006	0.075374	-0.011594	0.075225	0.003098	0.07579	-0.000369	0.075566	-0.002727	0.075561	-0.033444	0.075075	0.003457							0.075609	0.009998	0.074981	-0.002805	0.075578	0.002219	0.075262	0.002403
0.076696	0.007718	0.076445	-0.002793	0.076601	0.003632	0.076141	0.00816	0.076581	-0.005949	0.076235	0.007726	0.076225	-0.000319							0.076365	0.010599	0.076886	0.01358	0.076206	-0.012928	0.076057	0.003823	0.076622	-0.000301	0.076397	-0.003314	0.076393	-0.033506	0.075907	0.003602							0.076441	0.009266	0.075813	-0.003027	0.07641	0.001828	0.076094	0.002224
0.077528	0.007159	0.077277	-0.00397	0.077433	0.003839	0.076972	0.00796	0.077412	-0.006079	0.077067	0.007855	0.077056	-0.000384							0.077197	0.010183	0.077718	0.013326	0.077037	-0.01419	0.076888	0.00438	0.077454	5.4e-05	0.077229	-0.003499	0.077225	-0.034581	0.076738	0.00336							0.077273	0.008807	0.076644	-0.003329	0.077241	0.001344	0.076925	0.001977
0.07836	0.005893	0.078109	-0.004317	0.078265	0.003439	0.077804	0.008027	0.078244	-0.006666	0.077899	0.007895	0.077888	-0.000339							0.078029	0.009761	0.07855	0.013862	0.077869	-0.014809	0.07772	0.004084	0.078286	0.000724	0.078061	-0.003157	0.078056	-0.03499	0.07757	0.003553							0.078105	0.009383	0.077475	-0.003545	0.078073	0.000936	0.077757	0.001893
0.079192	0.005167	0.078941	-0.004494	0.079097	0.003341	0.078636	0.007944	0.079076	-0.007153	0.07873	0.007879	0.078719	3e-06							0.078861	0.009725	0.079382	0.013971	0.0787	-0.015035	0.078551	0.003808	0.079117	0.000435	0.078893	-0.003505	0.078888	-0.035126	0.078401	0.00255							0.078937	0.009479	0.078306	-0.0042	0.078904	0.000788	0.078588	0.001115
0.080024	0.004121	0.079773	-0.005141	0.079929	0.002452	0.079467	0.007416	0.079908	-0.007761	0.079562	0.007734	0.079551	0.000102							0.079693	0.010372	0.080214	0.013778	0.079532	-0.016056	0.079383	0.004305	0.079949	0.000202	0.079725	-0.003699	0.07972	-0.035288	0.079233	0.002212							0.079769	0.009826	0.079138	-0.005546	0.079736	0.000387	0.07942	-4.3e-05
0.080856	0.002902	0.080605	-0.00665	0.080761	0.001538	0.080299	0.006728	0.080739	-0.00911	0.080393	0.007025	0.080383	-0.000152							0.080525	0.0097	0.081046	0.013164	0.080363	-0.016375	0.080215	0.003945	0.080781	-8.1e-05	0.080556	-0.003953	0.080552	-0.035905	0.080064	0.003391							0.080601	0.010212	0.079969	-0.005487	0.080567	-0.000149	0.080252	-0.000478
0.081688	0.001398	0.081437	-0.006865	0.081593	0.000733	0.081131	0.005484	0.081571	-0.010118	0.081225	0.007077	0.081215	-0.000562							0.081357	0.009258	0.081878	0.01375	0.081195	-0.016173	0.081046	0.003586	0.081613	-0.000701	0.081388	-0.004435	0.081384	-0.03668	0.080896	0.004965							0.081432	0.010327	0.0808	-0.005866	0.081399	-0.000118	0.081083	-0.000994
0.08252	0.001433	0.082269	-0.007175	0.082425	0.000191	0.081962	0.004697	0.082403	-0.01006	0.082056	0.007437	0.082046	-0.000901							0.082189	0.009719	0.08271	0.014393	0.082027	-0.016094	0.081878	0.003898	0.082445	-0.000501	0.08222	-0.005079	0.082216	-0.037234	0.081727	0.004627							0.082264	0.01138	0.081631	-0.006793	0.08223	-0.000162	0.081915	-0.001519
0.083352	0.001239	0.083101	-0.007727	0.083257	-0.000359	0.082794	0.00394	0.083234	-0.010097	0.082888	0.007386	0.082878	-0.001146							0.083021	0.00968	0.083542	0.014583	0.082858	-0.016367	0.082709	0.003816	0.083277	-0.000703	0.083052	-0.006377	0.083048	-0.037106	0.082559	0.005091							0.083096	0.011579	0.082463	-0.007522	0.083062	-0.000722	0.082746	-0.001032
0.084184	0.001225	0.083933	-0.007904	0.084089	5.2e-05	0.083625	0.0032	0.084066	-0.010402	0.083719	0.006657	0.08371	-0.001259							0.083853	0.009806	0.084374	0.013633	0.08369	-0.016877	0.083541	0.003419	0.084109	-0.001302	0.083883	-0.007304	0.083879	-0.037349	0.08339	0.004382							0.083928	0.012196	0.083294	-0.007894	0.083893	-0.001269	0.083578	-0.001324
0.085016	0.000862	0.084765	-0.008731	0.084921	0.000681	0.084457	0.002578	0.084898	-0.009996	0.084551	0.006058	0.084541	-0.001854							0.084685	0.01002	0.085206	0.013573	0.084521	-0.017327	0.084372	0.003428	0.084941	-0.002003	0.084715	-0.007271	0.084711	-0.038514	0.084222	0.004411							0.08476	0.012444	0.084125	-0.007667	0.084725	-0.001585	0.08441	-0.001518
0.085848	-0.000485	0.085597	-0.008416	0.085753	0.000593	0.085289	0.001814	0.08573	-0.009436	0.085383	0.005511	0.085373	-0.002025							0.085517	0.010163	0.086038	0.01284	0.085353	-0.017823	0.085204	0.003097	0.085773	-0.000583	0.085547	-0.007376	0.085543	-0.039755	0.085054	0.003931							0.085592	0.011744	0.084957	-0.007706	0.085556	-0.001863	0.085241	-0.001073
0.08668	-0.001366	0.086429	-0.009008	0.086585	-6e-06	0.08612	0.001284	0.086561	-0.009101	0.086214	0.005129	0.086205	-0.001903							0.086349	0.010102	0.08687	0.012089	0.086185	-0.018479	0.086035	0.003099	0.086605	-0.001234	0.086379	-0.008304	0.086375	-0.040591	0.085885	0.003351							0.086424	0.012317	0.085788	-0.008227	0.086388	-0.002548	0.086073	-0.000772
0.087512	-0.002102	0.087261	-0.010492	0.087417	0.000185	0.086952	0.000309	0.087393	-0.009419	0.087046	0.005556	0.087036	-0.00208							0.087181	0.010306	0.087702	0.011343	0.087016	-0.019201	0.086867	0.004101	0.087437	-0.002298	0.08721	-0.009694	0.087207	-0.041355	0.086717	0.002947							0.087256	0.012807	0.086619	-0.007667	0.087219	-0.003563	0.086904	-0.000787
0.088344	-0.002851	0.088093	-0.011931	0.088249	0.000536	0.087784	-0.000808	0.088225	-0.008783	0.087877	0.005561	0.087868	-0.002358							0.088013	0.010053	0.088534	0.010554	0.087848	-0.019212	0.087699	0.003774	0.088269	-0.003052	0.088042	-0.010597	0.088039	-0.04215	0.087548	0.003333							0.088088	0.012265	0.08745	-0.007522	0.088051	-0.00412	0.087736	-0.001272
0.089176	-0.003101	0.088925	-0.012587	0.089081	0.000962	0.088615	-0.001412	0.089056	-0.007714	0.088709	0.00559	0.0887	-0.002113							0.088845	0.009858	0.089366	0.01088	0.088679	-0.019602	0.08853	0.003797	0.089101	-0.002937	0.088874	-0.010534	0.088871	-0.042842	0.08838	0.004061							0.08892	0.011821	0.088282	-0.007866	0.088882	-0.004197	0.088567	-0.00232
0.090008	-0.002812	0.089756	-0.012923	0.089913	0.000564	0.089447	-0.001327	0.089888	-0.007087	0.08954	0.005298	0.089531	-0.00175							0.089677	0.009785	0.090198	0.0107	0.089511	-0.020335	0.089362	0.003812	0.089933	-0.002783	0.089706	-0.010523	0.089702	-0.043184	0.089211	0.004475							0.089752	0.012119	0.089113	-0.007961	0.089714	-0.004368	0.089399	-0.002533
0.09084	-0.003146	0.090588	-0.013648	0.090745	0.00087	0.090278	-0.001334	0.09072	-0.006101	0.090372	0.00544	0.090363	-0.001079							0.090509	0.010155	0.09103	0.01055	0.090342	-0.021155	0.090193	0.003423	0.090765	-0.0033	0.090538	-0.010743	0.090534	-0.043602	0.090043	0.005681							0.090584	0.011941	0.089944	-0.006755	0.090545	-0.004866	0.090231	-0.002067
0.091672	-0.003615	0.09142	-0.014427	0.091577	0.000813	0.09111	-0.001813	0.091551	-0.006062	0.091203	0.006066	0.091195	-0.001093							0.091341	0.009775	0.091862	0.010946	0.091174	-0.022127	0.091025	0.002909	0.091597	-0.003221	0.091369	-0.011083	0.091366	-0.044496	0.090874	0.006395							0.091416	0.011374	0.090775	-0.007319	0.091377	-0.005704	0.091062	-0.002769
0.092504	-0.004738	0.092252	-0.015383	0.092409	0.000855	0.091942	-0.002353	0.092383	-0.005712	0.092035	0.005601	0.092026	-0.001613							0.092173	0.009425	0.092694	0.011619	0.092006	-0.023508	0.091856	0.002508	0.092429	-0.003924	0.092201	-0.011679	0.092198	-0.044976	0.091706	0.006492							0.092248	0.011381	0.091607	-0.006992	0.092208	-0.006171	0.091894	-0.002813
0.093336	-0.004573	0.093084	-0.01637	0.093241	0.00171	0.092773	-0.001932	0.093215	-0.005053	0.092866	0.006136	0.092858	-0.001835							0.093005	0.009572	0.093526	0.011385	0.092837	-0.023967	0.092688	0.002402	0.093261	-0.004077	0.093033	-0.012105	0.09303	-0.045114	0.092538	0.005978							0.09308	0.011783	0.092438	-0.007338	0.09304	-0.006517	0.092725	-0.00278
0.094168	-0.00475	0.093916	-0.016467	0.094073	0.002373	0.093605	-0.001736	0.094047	-0.004805	0.093698	0.005889	0.09369	-0.002432							0.093837	0.009106	0.094358	0.011819	0.093669	-0.024442	0.09352	0.002483	0.094093	-0.004388	0.093865	-0.012359	0.093862	-0.045697	0.093369	0.005354							0.093912	0.012152	0.093269	-0.008291	0.093871	-0.007105	0.093557	-0.003252
0.095	-0.004687	0.094748	-0.016508	0.094905	0.002491	0.094437	-0.002246	0.094878	-0.005146	0.09453	0.005158	0.094521	-0.003147							0.094669	0.008572	0.09519	0.010773	0.0945	-0.025779	0.094351	0.002979	0.094925	-0.003823	0.094696	-0.01322	0.094694	-0.04593	0.094201	0.004551							0.094743	0.012323	0.094101	-0.007561	0.094703	-0.00733	0.094389	-0.003399
0.095832	-0.004252	0.09558	-0.016638	0.095737	0.003179	0.095268	-0.002586	0.09571	-0.005688	0.095361	0.003945	0.095353	-0.003462							0.095501	0.008335	0.096022	0.009921	0.095332	-0.026519	0.095183	0.003382	0.095757	-0.003239	0.095528	-0.013592	0.095525	-0.045588	0.095032	0.00413							0.095575	0.012648	0.094932	-0.007297	0.095535	-0.007577	0.09522	-0.003272
0.096664	-0.004079	0.096412	-0.016754	0.096568	0.004235	0.0961	-0.001919	0.096542	-0.005922	0.096193	0.003844	0.096185	-0.002874							0.096333	0.00794	0.096854	0.009575	0.096163	-0.02729	0.096014	0.003195	0.096589	-0.003439	0.09636	-0.013856	0.096357	-0.045217	0.095864	0.004509							0.096407	0.01238	0.095763	-0.00704	0.096366	-0.007606	0.096052	-0.004174
0.097496	-0.004407	0.097244	-0.016917	0.0974	0.004777	0.096931	-0.002685	0.097373	-0.006127	0.097024	0.004231	0.097016	-0.00253							0.097166	0.007879	0.097686	0.008077	0.096995	-0.027861	0.096846	0.003001	0.097421	-0.002727	0.097192	-0.014808	0.097189	-0.045373	0.096695	0.004148							0.097239	0.01278	0.096594	-0.007063	0.097198	-0.007004	0.096883	-0.004632
0.098328	-0.005326	0.098076	-0.017373	0.098232	0.00509	0.097763	-0.003695	0.098205	-0.006335	0.097856	0.003215	0.097848	-0.002205							0.097998	0.008017	0.098518	0.007929	0.097827	-0.02904	0.097678	0.003132	0.098253	-0.002332	0.098024	-0.014839	0.098021	-0.045812	0.097527	0.004638							0.098071	0.013372	0.097426	-0.008287	0.098029	-0.0069	0.097715	-0.00405
0.09916	-0.005855	0.098908	-0.018155	0.099064	0.005357	0.098595	-0.003947	0.099037	-0.006375	0.098687	0.002927	0.09868	-0.002296							0.09883	0.007873	0.09935	0.008989	0.098658	-0.030422	0.098509	0.003233	0.099085	-0.002604	0.098855	-0.014175	0.098853	-0.046212	0.098358	0.005258							0.098903	0.013504	0.098257	-0.007082	0.098861	-0.006979	0.098547	-0.004574
0.099992	-0.006777	0.09974	-0.020061	0.099896	0.005042	0.099426	-0.0044	0.099869	-0.007048	0.099519	0.003871	0.099511	-0.001772							0.099662	0.007483	0.100182	0.008693	0.09949	-0.031234	0.099341	0.003024	0.099917	-0.002254	0.099687	-0.013971	0.099685	-0.046213	0.09919	0.00433							0.099735	0.013175	0.099088	-0.007026	0.099692	-0.007032	0.099378	-0.005209
0.100824	-0.005871	0.100572	-0.020875	0.100728	0.005156	0.100258	-0.004582	0.1007	-0.006784	0.10035	0.004121	0.100343	-0.001686							0.100494	0.007436	0.101014	0.007194	0.100321	-0.031126	0.100172	0.002992	0.100748	-0.000993	0.100519	-0.014458	0.100517	-0.045941	0.100022	0.003573							0.100567	0.013363	0.09992	-0.007019	0.100524	-0.007636	0.10021	-0.005728
0.101656	-0.004789	0.101404	-0.021133	0.10156	0.004919	0.101089	-0.004795	0.101532	-0.006549	0.101182	0.004114	0.101175	-0.002617							0.101326	0.007059	0.101846	0.007155	0.101153	-0.031625	0.101004	0.002785	0.10158	-0.001357	0.101351	-0.014901	0.101348	-0.046044	0.100853	0.003233							0.101399	0.01307	0.100751	-0.006972	0.101355	-0.008025	0.101041	-0.006023
0.102488	-0.004347	0.102236	-0.021803	0.102392	0.005029	0.101921	-0.005058	0.102364	-0.007189	0.102013	0.004941	0.102006	-0.002851							0.102158	0.006631	0.102678	0.007517	0.101985	-0.031989	0.101835	0.003319	0.102412	-0.002218	0.102182	-0.015244	0.10218	-0.046559	0.101685	0.003613							0.102231	0.012651	0.101582	-0.007343	0.102187	-0.008402	0.101873	-0.005357
0.10332	-0.004212	0.103068	-0.022452	0.103224	0.005485	0.102753	-0.005311	0.103195	-0.006427	0.102845	0.0053	0.102838	-0.002604							0.10299	0.006268	0.10351	0.007199	0.102816	-0.032438	0.102667	0.003164	0.103244	-0.002255	0.103014	-0.01522	0.103012	-0.046894	0.102516	0.004665							0.103063	0.013321	0.102413	-0.00835	0.103018	-0.009287	0.102705	-0.004797
0.104152	-0.002848	0.1039	-0.02299	0.104056	0.005331	0.103584	-0.005863	0.104027	-0.006393	0.103677	0.005439	0.10367	-0.002205							0.103822	0.005874	0.104342	0.006716	0.103648	-0.032581	0.103499	0.003238	0.104076	-0.002344	0.103846	-0.015036	0.103844	-0.04759	0.103348	0.004766							0.103895	0.014249	0.103245	-0.007248	0.10385	-0.009983	0.103536	-0.004412
0.104984	-0.003039	0.104732	-0.023546	0.104888	0.005881	0.104416	-0.00607	0.104859	-0.005497	0.104508	0.005362	0.104501	-0.001722							0.104654	0.005564	0.105174	0.007444	0.104479	-0.032285	0.10433	0.002499	0.104908	-0.003595	0.104678	-0.015563	0.104676	-0.048457	0.104179	0.004095							0.104727	0.014949	0.104076	-0.006701	0.104681	-0.010575	0.104368	-0.004635
0.105816	-0.002777	0.105564	-0.024291	0.10572	0.006541	0.105248	-0.006413	0.105691	-0.006453	0.10534	0.005626	0.105333	-0.002021							0.105486	0.005093	0.106006	0.006832	0.105311	-0.031867	0.105162	0.002117	0.10574	-0.003527	0.105509	-0.016281	0.105508	-0.048581	0.105011	0.00396							0.105559	0.015044	0.104907	-0.006834	0.105513	-0.010722	0.105199	-0.004481
0.106648	-0.003411	0.106395	-0.024065	0.106552	0.006561	0.106079	-0.006476	0.106522	-0.006485	0.106171	0.005229	0.106165	-0.002976							0.106318	0.00491	0.106838	0.005898	0.106142	-0.032398	0.105993	0.001762	0.106572	-0.003294	0.106341	-0.01643	0.10634	-0.048723	0.105842	0.003892							0.106391	0.015177	0.105738	-0.006674	0.106344	-0.010777	0.106031	-0.005056
0.10748	-0.003389	0.107227	-0.0238	0.107384	0.005804	0.106911	-0.006574	0.107354	-0.007212	0.107003	0.004865	0.106996	-0.003679							0.10715	0.005422	0.10767	0.00603	0.106974	-0.032491	0.106825	0.001683	0.107404	-0.002338	0.107173	-0.015847	0.107171	-0.049289	0.106674	0.003139							0.107223	0.014438	0.10657	-0.006237	0.107176	-0.011542	0.106862	-0.005946
0.108312	-0.00249	0.108059	-0.024357	0.108216	0.005381	0.107742	-0.006185	0.108186	-0.007734	0.107834	0.004892	0.107828	-0.003443							0.107982	0.005547	0.108502	0.006904	0.107806	-0.032052	0.107656	0.001705	0.108236	-0.002056	0.108005	-0.015491	0.108003	-0.050003	0.107506	0.002878							0.108054	0.013496	0.107401	-0.005838	0.108007	-0.012015	0.107694	-0.006197
0.109144	-0.002331	0.108891	-0.025163	0.109048	0.005198	0.108574	-0.00614	0.109017	-0.007316	0.108666	0.005391	0.10866	-0.003633							0.108814	0.004917	0.109334	0.007127	0.108637	-0.032851	0.108488	0.002281	0.109068	-0.002726	0.108837	-0.015655	0.108835	-0.05068	0.108337	0.001789							0.108886	0.013791	0.108232	-0.005168	0.108839	-0.012047	0.108526	-0.005733
0.109976	-0.002584	0.109723	-0.025133	0.10988	0.005094	0.109406	-0.006762	0.109849	-0.006982	0.109497	0.005565	0.109491	-0.00359							0.109646	0.004601	0.110166	0.007632	0.109469	-0.033402	0.10932	0.002156	0.1099	-0.002958	0.109668	-0.015946	0.109667	-0.050826	0.109169	0.00089							0.109718	0.013541	0.109064	-0.004445	0.10967	-0.012147	0.109357	-0.005331
0.110808	-0.002012	0.110555	-0.024299	0.110712	0.005111	0.110237	-0.007838	0.110681	-0.007	0.110329	0.00533	0.110323	-0.003867							0.110478	0.004697	0.110998	0.007417	0.1103	-0.033079	0.110151	0.002774	0.110732	-0.004351	0.1105	-0.016152	0.110499	-0.05043	0.11	0.000333							0.11055	0.01341	0.109895	-0.00379	0.110502	-0.012529	0.110189	-0.004545
0.11164	-0.002064	0.111387	-0.024091	0.111544	0.006325	0.111069	-0.008603	0.111513	-0.007973	0.111161	0.004915	0.111155	-0.00382							0.11131	0.004604	0.11183	0.007936	0.111132	-0.03313	0.110983	0.00371	0.111564	-0.004521	0.111332	-0.016309	0.111331	-0.050187	0.110832	0.00027							0.111382	0.0134	0.110726	-0.004039	0.111333	-0.012375	0.11102	-0.003986
0.112472	-0.002605	0.112219	-0.024505	0.112376	0.007993	0.111901	-0.00871	0.112344	-0.00798	0.111992	0.004518	0.111987	-0.003804							0.112142	0.003797	0.112662	0.008044	0.111963	-0.033023	0.111814	0.003747	0.112396	-0.004898	0.112164	-0.016461	0.112163	-0.04995	0.111663	-0.000235							0.112214	0.013529	0.111557	-0.003698	0.112165	-0.011748	0.111852	-0.003897
0.113304	-0.002274	0.113051	-0.024793	0.113208	0.009045	0.112732	-0.008979	0.113176	-0.008362	0.112824	0.004472	0.112818	-0.003486							0.112974	0.003083	0.113494	0.007762	0.112795	-0.032905	0.112646	0.003785	0.113228	-0.00524	0.112995	-0.016599	0.112994	-0.049588	0.112495	-0.000303							0.113046	0.013584	0.112389	-0.004217	0.112996	-0.011559	0.112684	-0.003344
0.114136	-0.001431	0.113883	-0.024891	0.11404	0.009199	0.113564	-0.009949	0.114008	-0.008538	0.113655	0.005552	0.11365	-0.002904							0.113806	0.003391	0.114326	0.008629	0.113627	-0.033209	0.113477	0.003166	0.11406	-0.004895	0.113827	-0.016465	0.113826	-0.049572	0.113326	-0.000957							0.113878	0.013888	0.11322	-0.003792	0.113828	-0.011549	0.113515	-0.003308
0.114968	-0.001631	0.114715	-0.025187	0.114872	0.009558	0.114395	-0.011098	0.114839	-0.007526	0.114487	0.005912	0.114482	-0.002567							0.114638	0.003071	0.115158	0.008751	0.114458	-0.033775	0.114309	0.002711	0.114892	-0.004723	0.114659	-0.016339	0.114658	-0.049361	0.114158	-0.002148							0.11471	0.014047	0.114051	-0.004975	0.114659	-0.011856	0.114347	-0.003136
0.1158	-0.001959	0.115547	-0.02504	0.115704	0.009355	0.115227	-0.011084	0.115671	-0.007387	0.115318	0.006375	0.115313	-0.002533							0.11547	0.002819	0.11599	0.008975	0.11529	-0.034715	0.11514	0.003065	0.115724	-0.004019	0.115491	-0.016141	0.11549	-0.049485	0.11499	-0.001436							0.115542	0.01434	0.114883	-0.004541	0.115491	-0.011825	0.115178	-0.002953
0.116632	-0.002033	0.116379	-0.024671	0.116536	0.009142	0.116059	-0.01168	0.116503	-0.007807	0.11615	0.006917	0.116145	-0.002765							0.116302	0.002901	0.116822	0.008834	0.116121	-0.03509	0.115972	0.002463	0.116556	-0.005115	0.116322	-0.015993	0.116322	-0.050108	0.115821	-0.001511							0.116374	0.014609	0.115714	-0.004437	0.116323	-0.011435	0.11601	-0.003828
0.117464	-0.001983	0.117211	-0.02428	0.117368	0.008631	0.11689	-0.012188	0.117335	-0.007676	0.116981	0.007374	0.116977	-0.00298							0.117134	0.002894	0.117655	0.010343	0.116953	-0.035232	0.116804	0.002409	0.117388	-0.006031	0.117154	-0.016039	0.117154	-0.050282	0.116653	-0.001853							0.117206	0.014874	0.116545	-0.004895	0.117154	-0.011182	0.116841	-0.004394
0.118296	-0.001971	0.118043	-0.024764	0.1182	0.008124	0.117722	-0.012278	0.118166	-0.007833	0.117813	0.007755	0.117808	-0.003054							0.117966	0.002899	0.118487	0.009732	0.117785	-0.035536	0.117635	0.001653	0.11822	-0.005958	0.117986	-0.016347	0.117986	-0.050792	0.117484	-0.001753							0.118038	0.015319	0.117376	-0.0054	0.117986	-0.010969	0.117673	-0.004446
0.119128	-0.002141	0.118875	-0.025102	0.119032	0.007607	0.118554	-0.012128	0.118998	-0.008372	0.118644	0.007117	0.11864	-0.003286							0.118798	0.003057	0.119319	0.010224	0.118616	-0.035763	0.118467	0.001715	0.119052	-0.00669	0.118818	-0.016514	0.118818	-0.051038	0.118316	-0.00162							0.11887	0.016024	0.118208	-0.00629	0.118817	-0.011543	0.118505	-0.005254
0.11996	-0.001257	0.119707	-0.024708	0.119864	0.007332	0.119385	-0.012499	0.11983	-0.008672	0.119476	0.006022	0.119472	-0.003842							0.11963	0.003305	0.120151	0.009964	0.119448	-0.034946	0.119298	0.001366	0.119884	-0.006827	0.11965	-0.016628	0.119649	-0.050943	0.119147	-0.001765							0.119702	0.016185	0.119039	-0.006147	0.119649	-0.011881	0.119336	-0.005605
0.120792	-0.000899	0.120539	-0.024775	0.120696	0.006931	0.120217	-0.012861	0.120661	-0.008625	0.120308	0.005742	0.120303	-0.003742							0.120462	0.003285	0.120983	0.010084	0.120279	-0.035316	0.12013	0.001366	0.120716	-0.007244	0.120481	-0.016698	0.120481	-0.051911	0.119979	-0.002018							0.120534	0.016605	0.11987	-0.006429	0.12048	-0.01111	0.120168	-0.005178
0.121624	1.5e-05	0.121371	-0.024782	0.121527	0.006905	0.121048	-0.01374	0.121493	-0.009027	0.121139	0.005656	0.121135	-0.003835							0.121294	0.00287	0.121815	0.009869	0.121111	-0.035362	0.120961	0.001557	0.121548	-0.007471	0.121313	-0.016539	0.121313	-0.05217	0.12081	-0.001615							0.121365	0.01637	0.120701	-0.00584	0.121312	-0.010716	0.120999	-0.004359
0.122456	0.000716	0.122203	-0.02375	0.122359	0.007801	0.12188	-0.013903	0.122325	-0.008889	0.121971	0.006456	0.121967	-0.004457							0.122126	0.003419	0.122647	0.01018	0.121942	-0.035848	0.121793	0.001037	0.122379	-0.007863	0.122145	-0.01632	0.122145	-0.052368	0.121642	-0.002582							0.122197	0.016178	0.121533	-0.006073	0.122143	-0.010382	0.121831	-0.004097
0.123288	0.001269	0.123034	-0.023915	0.123191	0.007703	0.122712	-0.013679	0.123157	-0.008577	0.122802	0.005688	0.122798	-0.004363							0.122958	0.003959	0.123479	0.009815	0.122774	-0.036552	0.122625	0.00101	0.123211	-0.007934	0.122977	-0.016159	0.122977	-0.053491	0.122473	-0.004574							0.123029	0.016312	0.122364	-0.006188	0.122975	-0.010437	0.122663	-0.003814
0.12412	0.000989	0.123866	-0.023819	0.124023	0.007646	0.123543	-0.013999	0.123988	-0.008926	0.123634	0.005468	0.12363	-0.004621							0.123791	0.002979	0.124311	0.009452	0.123606	-0.037153	0.123456	0.000706	0.124043	-0.008162	0.123808	-0.016249	0.123809	-0.054762	0.123305	-0.00452							0.123861	0.015357	0.123195	-0.006762	0.123806	-0.010138	0.123494	-0.003656
0.124952	0.000866	0.124698	-0.023352	0.124855	0.007667	0.124375	-0.014341	0.12482	-0.008953	0.124465	0.005458	0.124462	-0.004569							0.124623	0.002524	0.125143	0.008797	0.124437	-0.037167	0.124288	0.000736	0.124875	-0.009402	0.12464	-0.015774	0.124641	-0.055755	0.124137	-0.005178							0.124693	0.015085	0.124027	-0.006912	0.124638	-0.009608	0.124326	-0.004057
0.125784	0.001138	0.12553	-0.023762	0.125687	0.007495	0.125207	-0.014054	0.125652	-0.008821	0.125297	0.00653	0.125293	-0.004563							0.125455	0.003124	0.125975	0.009414	0.125269	-0.037301	0.125119	0.000644	0.125707	-0.009905	0.125472	-0.01588	0.125472	-0.056307	0.124968	-0.005082							0.125525	0.0153	0.124858	-0.006864	0.125469	-0.009453	0.125157	-0.003107
0.126616	0.00114	0.126362	-0.024299	0.126519	0.007388	0.126038	-0.013805	0.126483	-0.00922	0.126128	0.006993	0.126125	-0.004418							0.126287	0.002753	0.126807	0.008789	0.1261	-0.037767	0.125951	-0.000264	0.126539	-0.009942	0.126304	-0.016565	0.126304	-0.056417	0.1258	-0.005861							0.126357	0.015448	0.125689	-0.007028	0.126301	-0.009934	0.125989	-0.002676
0.127448	0.001944	0.127194	-0.02509	0.127351	0.007687	0.12687	-0.013202	0.127315	-0.009521	0.12696	0.007198	0.126957	-0.004664							0.127119	0.00203	0.127639	0.009396	0.126932	-0.038123	0.126783	-0.000713	0.127371	-0.011168	0.127136	-0.01667	0.127136	-0.055593	0.126631	-0.005624							0.127189	0.015931	0.12652	-0.007081	0.127132	-0.010554	0.126821	-0.002353
0.12828	0.00185	0.128026	-0.025265	0.128183	0.008771	0.127701	-0.013024	0.128147	-0.010069	0.127791	0.008946	0.127788	-0.004769							0.127951	0.001597	0.128471	0.010028	0.127763	-0.038666	0.127614	-0.001753	0.128203	-0.010741	0.127967	-0.016085	0.127968	-0.055269	0.127463	-0.005825							0.128021	0.015907	0.127352	-0.00688	0.127964	-0.010962	0.127652	-0.002607
0.129112	0.002302	0.128858	-0.024259	0.129015	0.009467	0.128533	-0.013098	0.128979	-0.010491	0.128623	0.009276	0.12862	-0.004665							0.128783	0.001135	0.129303	0.010226	0.128595	-0.038352	0.128446	-0.002413	0.129035	-0.010473	0.128799	-0.015078	0.1288	-0.055241	0.128294	-0.006212							0.128853	0.015819	0.128183	-0.00766	0.128795	-0.010584	0.128484	-0.003325
0.129944	0.002842	0.12969	-0.023453	0.129847	0.008959	0.129365	-0.01288	0.12981	-0.010373	0.129455	0.008353	0.129452	-0.004569							0.129615	0.000652	0.130135	0.010058	0.129427	-0.038429	0.129277	-0.002459	0.129867	-0.009366	0.129631	-0.014552	0.129632	-0.055317	0.129126	-0.007641							0.129685	0.016134	0.129014	-0.007103	0.129627	-0.009769	0.129315	-0.003623
0.130776	0.002463	0.130522	-0.022916	0.130679	0.008357	0.130196	-0.012065	0.130642	-0.010684	0.130286	0.008521	0.130283	-0.003865							0.130447	0.000329	0.130967	0.009326	0.130258	-0.038371	0.130109	-0.002512	0.130699	-0.009231	0.130463	-0.014464	0.130464	-0.055996	0.129957	-0.008316							0.130517	0.016634	0.129845	-0.006702	0.130458	-0.009391	0.130147	-0.003206
0.131608	0.002032	0.131354	-0.023387	0.131511	0.008614	0.131028	-0.012152	0.131474	-0.011306	0.131118	0.00864	0.131115	-0.003681							0.131279	-0.000535	0.131799	0.009352	0.13109	-0.037941	0.13094	-0.002948	0.131531	-0.008912	0.131294	-0.014194	0.131295	-0.05635	0.130789	-0.008338							0.131349	0.016793	0.130677	-0.006793	0.13129	-0.009361	0.130979	-0.003277
0.13244	0.001626	0.132186	-0.023129	0.132343	0.008765	0.131859	-0.012192	0.132305	-0.012359	0.131949	0.009125	0.131947	-0.004433							0.132111	-0.001234	0.132631	0.009301	0.131921	-0.037846	0.131772	-0.003542	0.132363	-0.009554	0.132126	-0.013154	0.132127	-0.056015	0.131621	-0.009145							0.132181	0.016654	0.131508	-0.007606	0.132122	-0.009666	0.13181	-0.003394
0.133272	0.001123	0.133018	-0.022595	0.133175	0.009121	0.132691	-0.011991	0.133137	-0.012352	0.132781	0.008873	0.132778	-0.004351							0.132943	-0.001056	0.133463	0.009031	0.132753	-0.037604	0.132604	-0.004531	0.133195	-0.009424	0.132958	-0.012135	0.132959	-0.055962	0.132452	-0.009436							0.133013	0.016569	0.132339	-0.008441	0.132953	-0.008798	0.132642	-0.00261
0.134104	0.000831	0.13385	-0.022184	0.134007	0.009659	0.133523	-0.011592	0.133969	-0.012078	0.133612	0.008967	0.13361	-0.004851							0.133775	-0.000926	0.134295	0.008456	0.133584	-0.03775	0.133435	-0.005179	0.134027	-0.008854	0.13379	-0.012459	0.133791	-0.056192	0.133284	-0.009479							0.133845	0.016819	0.133171	-0.008669	0.133785	-0.008074	0.133473	-0.002283
0.134936	0.000263	0.134682	-0.021546	0.134839	0.008947	0.134354	-0.011486	0.1348	-0.012599	0.134444	0.008248	0.134442	-0.005032							0.134607	-0.000914	0.135127	0.007981	0.134416	-0.038466	0.134267	-0.004995	0.134859	-0.008906	0.134621	-0.012833	0.134623	-0.055908	0.134115	-0.008827							0.134677	0.017346	0.134002	-0.00914	0.134616	-0.008066	0.134305	-0.003028
0.135768	-0.00023	0.135514	-0.021739	0.135671	0.008303	0.135186	-0.012429	0.135632	-0.012749	0.135275	0.007945	0.135273	-0.004952							0.135439	-0.000824	0.135959	0.007079	0.135248	-0.038453	0.135098	-0.004908	0.135691	-0.009367	0.135453	-0.012742	0.135455	-0.055849	0.134947	-0.009542							0.135508	0.017503	0.134833	-0.009539	0.135448	-0.008315	0.135136	-0.003058
0.1366	-0.001053	0.136346	-0.022697	0.136503	0.007906	0.136018	-0.012123	0.136464	-0.012624	0.136107	0.007697	0.136105	-0.005113							0.136271	-0.000717	0.136791	0.007091	0.136079	-0.037899	0.13593	-0.005459	0.136523	-0.009068	0.136285	-0.012126	0.136287	-0.056251	0.135778	-0.009745							0.13634	0.017827	0.135664	-0.009538	0.136279	-0.008181	0.135968	-0.002317
0.137433	-0.001406	0.137178	-0.022979	0.137335	0.006601	0.136849	-0.011869	0.137296	-0.012457	0.136938	0.009145	0.136937	-0.004775							0.137103	-0.001027	0.137623	0.006683	0.136911	-0.037827	0.136761	-0.005569	0.137355	-0.009048	0.137117	-0.011348	0.137118	-0.057138	0.13661	-0.009562							0.137172	0.0182	0.136496	-0.009286	0.137111	-0.008363	0.1368	-0.002231
0.138264	-0.001397	0.13801	-0.022473	0.138167	0.005346	0.137681	-0.012203	0.138127	-0.011729	0.13777	0.008793	0.137768	-0.004564							0.137935	-0.001065	0.138455	0.007084	0.137742	-0.03752	0.137593	-0.005597	0.138187	-0.009178	0.137949	-0.010907	0.13795	-0.058193	0.137441	-0.00993							0.138004	0.019336	0.137327	-0.009549	0.137942	-0.008514	0.137631	-0.001896
0.139096	-0.001105	0.138842	-0.023091	0.138999	0.005407	0.138512	-0.012438	0.138959	-0.011897	0.138602	0.007654	0.1386	-0.004946							0.138767	-0.000995	0.139287	0.007005	0.138574	-0.037826	0.138425	-0.005923	0.139019	-0.009746	0.13878	-0.010382	0.138782	-0.058258	0.138273	-0.010571							0.138836	0.019908	0.138158	-0.009444	0.138774	-0.008115	0.138463	-0.00231
0.139929	-0.000422	0.139673	-0.023072	0.139831	0.005525	0.139344	-0.012591	0.139791	-0.012316	0.139433	0.008008	0.139432	-0.005917							0.139599	-0.000871	0.140119	0.006543	0.139406	-0.037729	0.139256	-0.005472	0.139851	-0.010766	0.139612	-0.010292	0.139614	-0.057862	0.139105	-0.010624							0.139668	0.019946	0.13899	-0.008914	0.139605	-0.00814	0.139294	-0.002965
0.140761	0.000208	0.140505	-0.022718	0.140663	0.005027	0.140176	-0.012944	0.140622	-0.012155	0.140265	0.007876	0.140263	-0.006231							0.140431	-0.001006	0.140951	0.005633	0.140237	-0.037375	0.140088	-0.005309	0.140683	-0.010848	0.140444	-0.010554	0.140446	-0.057996	0.139936	-0.01084							0.1405	0.019985	0.139821	-0.009781	0.140437	-0.008379	0.140126	-0.002498
0.141593	0.000907	0.141337	-0.021974	0.141495	0.005027	0.141007	-0.012903	0.141454	-0.012009	0.141096	0.006955	0.141095	-0.006524							0.141263	-0.000928	0.141783	0.005097	0.141069	-0.036472	0.140919	-0.004842	0.141515	-0.010914	0.141276	-0.010581	0.141278	-0.058477	0.140768	-0.010223							0.141332	0.020564	0.140652	-0.010054	0.141268	-0.008411	0.140958	-0.002237
0.142425	-0.00023	0.142169	-0.021873	0.142327	0.005039	0.141839	-0.013055	0.142286	-0.012252	0.141928	0.006372	0.141927	-0.006721							0.142095	-0.001346	0.142615	0.00588	0.1419	-0.037205	0.141751	-0.005199	0.142347	-0.012547	0.142107	-0.010097	0.14211	-0.0593	0.141599	-0.010224							0.142164	0.021366	0.141483	-0.010438	0.1421	-0.007707	0.141789	-0.002734
0.143257	-0.001556	0.143001	-0.021785	0.143159	0.005152	0.142671	-0.012389	0.143118	-0.012537	0.142759	0.006098	0.142758	-0.005556							0.142927	-0.002236	0.143447	0.005503	0.142732	-0.037041	0.142582	-0.006307	0.143179	-0.012828	0.142939	-0.00955	0.142941	-0.059951	0.142431	-0.010194							0.142996	0.022438	0.142315	-0.011037	0.142931	-0.007615	0.142621	-0.003281
0.144089	-0.002011	0.143833	-0.021553	0.143991	0.005617	0.143502	-0.012385	0.143949	-0.012407	0.143591	0.005395	0.14359	-0.005588							0.143759	-0.002372	0.144279	0.005273	0.143563	-0.037256	0.143414	-0.007476	0.14401	-0.012814	0.143771	-0.008967	0.143773	-0.06088	0.143262	-0.0114							0.143828	0.022985	0.143146	-0.010402	0.143763	-0.007297	0.143452	-0.004312
0.144921	-0.00248	0.144665	-0.021217	0.144823	0.005828	0.144334	-0.011355	0.144781	-0.01283	0.144422	0.004532	0.144422	-0.007036							0.144591	-0.002486	0.145111	0.0052	0.144395	-0.038151	0.144246	-0.00732	0.144842	-0.01391	0.144603	-0.009085	0.144605	-0.061908	0.144094	-0.012215							0.14466	0.02324	0.143977	-0.010641	0.144594	-0.007119	0.144284	-0.004757
0.145753	-0.003337	0.145497	-0.020623	0.145655	0.005538	0.145165	-0.011184	0.145613	-0.012533	0.145254	0.003795	0.145253	-0.008208							0.145423	-0.003113	0.145943	0.006058	0.145227	-0.038806	0.145077	-0.007222	0.145674	-0.013376	0.145434	-0.00933	0.145437	-0.062004	0.144925	-0.011579							0.145492	0.023799	0.144809	-0.010996	0.145426	-0.006165	0.145116	-0.004628
0.146585	-0.003121	0.146329	-0.020171	0.146487	0.004546	0.145997	-0.011262	0.146444	-0.012285	0.146086	0.003157	0.146085	-0.009031							0.146255	-0.003695	0.146775	0.006276	0.146058	-0.038785	0.145909	-0.008321	0.146506	-0.013219	0.146266	-0.009667	0.146269	-0.061881	0.145757	-0.011106							0.146324	0.023667	0.14564	-0.010998	0.146257	-0.005826	0.145947	-0.004608
0.147417	-0.002737	0.147161	-0.01934	0.147318	0.003649	0.146829	-0.012018	0.147276	-0.01163	0.146917	0.002518	0.146917	-0.009319							0.147087	-0.003838	0.147607	0.006175	0.14689	-0.03873	0.14674	-0.008879	0.147338	-0.013464	0.147098	-0.010441	0.147101	-0.062327	0.146589	-0.010989							0.147156	0.023395	0.146471	-0.010986	0.147089	-0.00599	0.146779	-0.005072
0.148249	-0.002321	0.147993	-0.019181	0.14815	0.002655	0.14766	-0.012109	0.148108	-0.011562	0.147749	0.002993	0.147749	-0.009414							0.147919	-0.004075	0.148439	0.006659	0.147721	-0.038989	0.147572	-0.008853	0.14817	-0.013859	0.14793	-0.010459	0.147933	-0.06253	0.14742	-0.011196							0.147988	0.023809	0.147302	-0.010977	0.14792	-0.006661	0.14761	-0.005158
0.149081	-0.0027	0.148825	-0.019098	0.148982	0.002628	0.148492	-0.011822	0.14894	-0.011155	0.14858	0.003545	0.14858	-0.009026							0.148751	-0.004698	0.149271	0.006566	0.148553	-0.039129	0.148403	-0.009475	0.149002	-0.014893	0.148762	-0.010504	0.148764	-0.062999	0.148252	-0.011566							0.14882	0.024883	0.148134	-0.011802	0.148752	-0.006544	0.148442	-0.00554
0.149913	-0.003307	0.149657	-0.018652	0.149814	0.00295	0.149324	-0.012573	0.149771	-0.010728	0.149412	0.002695	0.149412	-0.009039							0.149584	-0.005283	0.150103	0.006496	0.149384	-0.039578	0.149235	-0.009704	0.149834	-0.01635	0.149593	-0.010123	0.149596	-0.063252	0.149083	-0.011457							0.149651	0.025978	0.148965	-0.012218	0.149583	-0.005655	0.149273	-0.005275
0.150745	-0.003701	0.150489	-0.018005	0.150646	0.002859	0.150155	-0.012902	0.150603	-0.010745	0.150243	0.002505	0.150244	-0.009481							0.150416	-0.005575	0.150935	0.007013	0.150216	-0.039738	0.150067	-0.010218	0.150666	-0.015351	0.150425	-0.009914	0.150428	-0.063112	0.149915	-0.011272							0.150483	0.026503	0.149796	-0.013131	0.150415	-0.005013	0.150105	-0.006002
0.151577	-0.004242	0.151321	-0.018102	0.151478	0.003381	0.150987	-0.012936	0.151435	-0.010864	0.151075	0.002293	0.151075	-0.010354							0.151248	-0.005518	0.151767	0.006554	0.151048	-0.039829	0.150898	-0.01017	0.151498	-0.015776	0.151257	-0.010928	0.15126	-0.064068	0.150746	-0.011108							0.151315	0.027071	0.150627	-0.013765	0.151246	-0.004572	0.150937	-0.007431
0.152409	-0.005046	0.152153	-0.018279	0.15231	0.003583	0.151818	-0.012024	0.152266	-0.011291	0.151906	0.001904	0.151907	-0.010908							0.15208	-0.005604	0.152599	0.006704	0.151879	-0.040186	0.15173	-0.010442	0.15233	-0.015022	0.152089	-0.011304	0.152092	-0.065242	0.151578	-0.011699							0.152147	0.027515	0.151459	-0.01482	0.152078	-0.003939	0.151768	-0.008408
0.153241	-0.004757	0.152985	-0.018743	0.153142	0.002953	0.15265	-0.011612	0.153098	-0.011648	0.152738	0.001665	0.152739	-0.011333							0.152912	-0.005904	0.153431	0.005978	0.152711	-0.040726	0.152561	-0.010882	0.153162	-0.015679	0.15292	-0.011329	0.152924	-0.065643	0.152409	-0.011321							0.152979	0.027761	0.15229	-0.01475	0.15291	-0.003845	0.1526	-0.009205
0.154073	-0.004027	0.153817	-0.019431	0.153974	0.001959	0.153482	-0.01178	0.15393	-0.012788	0.153569	0.001229	0.15357	-0.010681							0.153744	-0.005455	0.154263	0.007094	0.153542	-0.040868	0.153393	-0.010656	0.153994	-0.015183	0.153752	-0.011388	0.153756	-0.065902	0.153241	-0.011632							0.153811	0.028138	0.153121	-0.014731	0.153741	-0.004427	0.153431	-0.009356
0.154905	-0.004001	0.154649	-0.019787	0.154806	0.00068	0.154313	-0.011934	0.154762	-0.013794	0.154401	0.001891	0.154402	-0.010639							0.154576	-0.00506	0.155095	0.007787	0.154374	-0.041576	0.154224	-0.010479	0.154826	-0.016579	0.154584	-0.011428	0.154587	-0.066889	0.154073	-0.01112							0.154643	0.028681	0.153953	-0.014873	0.154573	-0.004451	0.154263	-0.009786
0.155737	-0.004229	0.155481	-0.020032	0.155638	0.000259	0.155145	-0.012255	0.155593	-0.014887	0.155233	0.001888	0.155234	-0.011542							0.155408	-0.004954	0.155927	0.007412	0.155206	-0.04227	0.155056	-0.010226	0.155658	-0.016979	0.155416	-0.011461	0.155419	-0.06803	0.154904	-0.011317							0.155475	0.029007	0.154784	-0.01551	0.155404	-0.003872	0.155095	-0.010019
0.156569	-0.00405	0.156312	-0.020273	0.15647	0.000162	0.155977	-0.011906	0.156425	-0.016251	0.156064	0.001669	0.156065	-0.012073							0.15624	-0.004308	0.156759	0.007807	0.156037	-0.043016	0.155888	-0.010198	0.15649	-0.018026	0.156247	-0.011397	0.156251	-0.068761	0.155736	-0.010242							0.156307	0.029022	0.155615	-0.014626	0.156236	-0.003733	0.155926	-0.009849
0.157401	-0.003483	0.157144	-0.019759	0.157302	0.000258	0.156808	-0.012583	0.157257	-0.016574	0.156896	0.00116	0.156897	-0.01221							0.157072	-0.003848	0.157591	0.00693	0.156869	-0.043727	0.156719	-0.010813	0.157322	-0.019304	0.157079	-0.011346	0.157083	-0.069295	0.156567	-0.010647							0.157139	0.028834	0.156446	-0.014662	0.157067	-0.003169	0.156758	-0.009493
0.158233	-0.003059	0.157976	-0.019451	0.158134	-6.7e-05	0.15764	-0.013114	0.158088	-0.016631	0.157727	0.000481	0.157729	-0.012495							0.157904	-0.003908	0.158423	0.007583	0.1577	-0.044117	0.157551	-0.010656	0.158154	-0.018952	0.157911	-0.011411	0.157915	-0.070259	0.157399	-0.010802							0.157971	0.029063	0.157278	-0.014689	0.157899	-0.003524	0.157589	-0.008436
0.159065	-0.002685	0.158808	-0.019646	0.158966	-0.000602	0.158471	-0.012512	0.15892	-0.017231	0.158559	-0.000206	0.15856	-0.012247							0.158736	-0.004257	0.159255	0.006251	0.158532	-0.044596	0.158382	-0.011027	0.158986	-0.018687	0.158743	-0.011604	0.158747	-0.070852	0.15823	-0.010624							0.158803	0.029908	0.158109	-0.013986	0.15873	-0.00383	0.158421	-0.009325
[truncated: 38,601 more rows]
[truncated: 24 more columns]

## Sheet: 2c
				Values represent average of experiment done in triplicate as shown for T127C/N153C on the right.
[truncated: 129 more rows]

[truncated: 14 more sheets: 3a, 3b, 3c, 3d, 3e, 3f, 6b, 6c, 6d, 6e, supp1a, supp1b, supp1c, supp1d]
